# Supplementary material for: Elevated ZNF704 expression is associated with poor prognosis of uveal melanoma and promotes cancer cell growth by regulating AKT/mTOR signaling
Source: Biomark Res. 2023 Apr 10;11:38. doi: 10.1186/s40364-023-00471-y (PMC10084591; doi:10.1186/s40364-023-00471-y)
Supplement: Supplementary file 2 — Additional file 2: Table S2. RAS guanyl releasing protein 3 (calcium and DAG-regulated). [file 40364_2023_471_MOESM2_ESM.xlsx]

## Sheet: DEGs
ProbeName	GeneSymbol	GeneName	p (Corr)	p	FC (abs)	Regulation	Cytoband	Sequence
A_33_P3365582	RASGRP3	RAS guanyl releasing protein 3 (calcium and DAG-regulated)	4.93576e-05	1.06237e-08	53.6168	up	hs|2p22.3	AGTTCCATGACAAAGCAGCAAAGGACAAAGGCTTTGCCAAATGGGAAAATGAGAAGCCCA
A_23_P53884	MAB21L1	mab-21-like 1 (C. elegans)	4.93576e-05	1.02184e-08	64.4247	down	hs|13q13.3	TGGAAAAACTTTAGAGGATGATTTAATCAAGAGCCGAAATTATTACCCTTCTCAAAGTCC
A_33_P3397233	LOC101929256	uncharacterized LOC101929256	5.43693e-05	1.75536e-08	16.1846	down	hs|10p11.23	AATATATGGACCAGTTGATGTATGGACCCACTGATGTATGGACCAGCTGATGTATGCACC
A_21_P0000126	TGFBR3L	transforming growth factor, beta receptor III-like	0.000118941	4.48014e-08	7.31979	down	hs|19p13.2	ACATGGTCCGGAGATACACCCAGCTACCAATTCGGGACCAGGACCAACAGGACCGGACCC
A_33_P3306267	PAX6	paired box 6	0.00019013	9.20777e-08	37.0595	down	hs|11p13	TGTATGATAAACTAAGGATGTTGAACGGGCAGACCGGAAGCTGGGGCACCCGCCCTGGTT
A_33_P3263867	P2RX7	purinergic receptor P2X, ligand gated ion channel, 7	0.000252927	1.8118e-07	15.2733	up	hs|12q24.31	AGTTTCAGATCCTGATCTTAAGAGGCTGACAGCTTCTACTTGCTGTCCCTTGGAACTCTT
A_23_P161563	RAB38	RAB38, member RAS oncogene family	0.000281939	2.37446e-07	44.5688	up	hs|11q14.2	ATGATTTGGACTCCAAGTTAAGTCTCCCTAATGGCAAACCGGTTTCAGTGGTTTTGTTGG
A_23_P73150	TTC25	tetratricopeptide repeat domain 25	0.000281939	2.42737e-07	4.34838	down	hs|17q21.2	CAGGAAGCTGGTGTTCAGAGGGATCATGGGATTTTATTAAACTGGATTTTCAAGCGATTT
A_23_P330578	LRRC39	leucine rich repeat containing 39	0.000323569	4.81166e-07	7.99687	up	hs|1p21.2	ATTCAAGATGCCCTTCTAAAGAGGATTACTTTGGTGAATTCTCTAATGTTTGGATTTCTG
A_33_P3358295	ABTB1	ankyrin repeat and BTB (POZ) domain containing 1	0.000323569	3.46929e-07	5.41806	down	hs|3q21.3	TATGCGTTTGTGTGCAGCTCTTCTTCCTGCTCCCTGCACATTGAGGGCTTCATGGGGGGT
A_21_P0008299	LOC102724824	uncharacterized LOC102724824	0.000323569	4.36659e-07	15.0997	down	hs|14q11.2	CTGCTGGTGTTTGCACTCAGTTTTCTTTCTTATAAAAATCAACTCTATTGAGATGTACTG
A_24_P921683	FOXP2	forkhead box P2	0.000341553	5.51367e-07	7.49043	down	hs|7q31.1	GCAACAGTTCAATGAATCAAAATGGAATGAGCACTCTAAGCAGCCAATTAGATGCTGGCA
A_23_P119448	PPP6R1	protein phosphatase 6, regulatory subunit 1	0.000380073	6.63501e-07	2.47435	down	hs|19q13.42	AGAGAGAATGGAGAGAGAGAAACATATATTATATATTATATAGAGAGAGGGAGGAGAGCG
A_21_P0001946	lnc-ITGA4-1	lnc-ITGA4-1:1	0.000408009	7.63568e-07	5.47578	down	hs|2q31.3	TGAGAAAGAAGCAAGCAAACAAAAATCCTCGGTAGCTGTGTGTAGCTTCAGGAGTGGAGA
A_33_P3352718	C12orf76	chromosome 12 open reading frame 76	0.000409788	8.09802e-07	27.4567	up	hs|12q24.11	TCCAAAGCATCAATTATGGCACCATTAAGTTCTTCCACGTGATCGTCTTTTCCTATGTTA
A_23_P109322	PCP4	Purkinje cell protein 4	0.000428748	8.76691e-07	135.147	down	hs|21q22.2	CCCTCCTAGTCCACCTGAAAACACCAAATTCAACCATCATCTGTCAAGAAATTAAAAGAA
A_24_P319113	P2RX7	purinergic receptor P2X, ligand gated ion channel, 7	0.000473558	1.01928e-06	9.03364	up	hs|12q24.31	TGTTGAGAAACGGACTCTGATAAAAGTCTTCGGGATCCGTTTCGACATCCTGGTTTTTGG
A_33_P3336282	TAF4B	TAF4b RNA polymerase II, TATA box binding protein (TBP)-associated factor, 105kDa	0.000473558	1.01574e-06	5.43394	up	hs|18q11.2	CACTTCAAGCATCTCCTACTCAGAAAAATAGAATAAAAGAGAATGTAACATCATGCTTCC
A_33_P3368879	LMOD1	leiomodin 1 (smooth muscle)	0.000488622	1.12281e-06	26.1669	down	hs|1q32.1	TGGTTTAAAGAAAAGCTTCTCTAGAGACAGAGATGAAGCTGGTGGCAAGAGTGGCGAGAA
A_33_P3333272	TMEM235	transmembrane protein 235	0.000488622	1.13058e-06	9.09012	down	hs|17q25.3	TCAAAATAGGTAACACATGCCTGTCTGTCATAAACAGTACAAACGTGAGCAAACACTGTC
A_23_P422851	CABLES1	Cdk5 and Abl enzyme substrate 1	0.000637753	1.68155e-06	8.91919	up	hs|18q11.2	ACCAGCTGAAGTTCCCCTGACTGAAGAGAGCCTGTGGCCATGTAAAAAGAGAATTAAACT
A_21_P0000624	SLC6A13	solute carrier family 6 (neurotransmitter transporter), member 13	0.000666885	1.83013e-06	7.27395	down	hs|12p13.33	GATAACCAAACTGTTCTGTGGTCTTAAGTAATAAATAGTAGCTCTGCTGATGATGACGTT
A_33_P3235496			0.000705246	1.98489e-06	24.3424	up	hs|2q24.3	ACTCTGAAGAAGGCCACTATCTTTTACTGCCGTGACACCATTTCTCAGAACACATCACGT
A_23_P87635	RITA1	RBPJ interacting and tubulin associated 1	0.000705246	2.0113e-06	3.90023	down	hs|12q24.13	GGCAGACAGACATAGCAGGGGTGGGCAGTGCCTCCCTTTATCCTGACAATCTCTAGTCGA
A_33_P3270084			0.000745314	2.20578e-06	8.58411	down	hs|1p36.33	GTGGTGGTAGCTTGTTTGTTTAAAAACATTTCCCCAAATTCACCTTTATGGTTTATCTCA
A_33_P3297580	CACNA1C	calcium channel, voltage-dependent, L type, alpha 1C subunit	0.000789	2.37753e-06	6.1529	down	hs|12p13.33	AGAAGGACTGGGGCAGTTTGCTCAAGATCCCAAGTTCATCGAGGTCACCACCCAGGAGCT
A_23_P168240	PRPF4B	pre-mRNA processing factor 4B	0.000799051	2.45081e-06	7.20005	up	hs|6p25.2	CAATGGATCTCAAAGGAAAGATGCCAAATAAGATGATTCGAAAAGGTGTGTTCAAAGATC
A_23_P93046	EXOC3	exocyst complex component 3	0.00106992	3.42834e-06	6.29982	up	hs|5p15.33	CATCTGAATGAATTGATGACGAAGAAGTGGCTATTAGGGTCAAACGCTGTAGACATTATC
A_24_P151	KCNAB2	potassium channel, voltage gated subfamily A regulatory beta subunit 2	0.00114448	3.75939e-06	19.1192	up	hs|1p36.31	CTTCCATTATCCACGAGATTGATAGTATTTTGGGCAATAAACCCTACAGCAAAAAGGACT
A_33_P3209960	RASGRP2	RAS guanyl releasing protein 2 (calcium and DAG-regulated)	0.00118172	4.13323e-06	1.89847	down	hs|11q13.1	TCTGCTAGACCAAGAAGGGAACCGACGGCACAGCAGCCTAATCGACATAGACAGCGTGTG
A_33_P3412722	SNX8	sorting nexin 8	0.00119472	4.32753e-06	3.39985	up	hs|7p22.3	TGTTGCACAAGCACCAGCGGGCCCTGCACAAGTACAGCCTGATGAAGAGGCAGATGATGA
A_24_P145216	LOC100291323	uncharacterized LOC100291323	0.00119472	4.24528e-06	4.9589	up	hs|Xp22.33	TTGCATTACATCAAACTAAAAGGGAGAAACACAAATATAAAAAATAAAAATCCAGAAATT
A_33_P3276435	FILIP1	filamin A interacting protein 1	0.00119472	4.62869e-06	11.7533	down	hs|6q14.1	GACGAGCACTATCACCATAACACCGGTCACAACGTCATCTGCTCGAGGAACCCAGTCAGT
A_33_P3268304	LIMS2	LIM and senescent cell antigen-like domains 2	0.00119472	4.60233e-06	4.14308	down	hs|2q14.3	CCAGCGCAGACCTGGTGTTTGTTTGTTGGGCTCACGCTTGCACAATGAAGGCTTGTTCAC
A_33_P3257607	PPP1R12B	protein phosphatase 1, regulatory subunit 12B	0.00120159	4.84929e-06	12.7096	down	hs|1q32.1	AAGTAAAGAATTCACTCGGAATAGGAAATCTCAGTCTGATTCTCCCCCAGCATCTCCCTC
A_33_P3337034	PRPF4B	pre-mRNA processing factor 4B	0.0012129	4.97259e-06	10.0416	up	hs|6p25.2	GTTGCGGATAATGACATAACACCTTATCTTGTCAGTAGATTTTATCGTGCTCCTGAAATC
A_33_P3219115			0.00124526	5.25084e-06	3.4063	up	hs|4q31.21	ATCAATGAAACTGAGTATTCCAACGCGCATTATCCAGGGAGATGGTGTTGTCCTGGTTGT
A_23_P71537	CSPP1	centrosome and spindle pole associated protein 1	0.00124646	5.36576e-06	6.89429	up	hs|8q13.2	TGGTTGACCCTGATGACATCATGAAACACATAGGGGATGACGGATCAAACTCTGTAGCAA
A_24_P206328	PDE1C	phosphodiesterase 1C, calmodulin-dependent 70kDa	0.00126175	5.49947e-06	32.2926	down	hs|7p14.3	CTGGAGAAACTAAGAATCAAGTCAATGGAACACGGGCAAACAAAAGTGACAACCCTCGTG
A_33_P3214625	INPP4B	inositol polyphosphate-4-phosphatase, type II, 105kDa	0.00128165	5.65515e-06	11.5418	up	hs|4q31.21	GGGTTGTGTGATCTAGCTGTGAATGTAGCAATATAGAACGTTTAATAGAATGATAAGCAA
A_23_P168788	PLOD3	procollagen-lysine, 2-oxoglutarate 5-dioxygenase 3	0.00128381	5.73376e-06	2.33153	down	hs|7q22.1	GGGATGGGTCTCTCTGTCTCCCCACTTCCTGAGTTCATGTTCCGCGTGCCTGAACTGAAT
A_23_P3823	BCKDK	branched chain ketoacid dehydrogenase kinase	0.00134523	6.29763e-06	2.10214	down	hs|16p11.2	CTGCTCCACACACTGCTGCATCTTGGGTCTCAGGGACCCAGACAGATGGACTTACATGGA
A_33_P3331853	PDE1C	phosphodiesterase 1C, calmodulin-dependent 70kDa	0.00135995	6.51289e-06	37.585	down	hs|7p14.3	TGGCAAAGCTGAGAAAAAGACGTCTGGAGAAACTAAGAATCAAGTCAATGGAACACGGGC
A_23_P414252	SNX8	sorting nexin 8	0.00138002	6.68327e-06	5.14891	up	hs|7p22.3	CATCGTGGAGCAGGAGAACGCGATTCAGACGATGGAGCTGCGGAACTACTTCTCCCTGTA
A_33_P3354935	CSF1	colony stimulating factor 1 (macrophage)	0.00145861	7.29932e-06	3.91001	down	hs|1p13.3	GCTCTTTTCAGTCATGCTCCTCCTGCTCTTTTGTATTTGGCTAATAGTATATCAATTTGC
A_24_P820037	SLC6A17	solute carrier family 6 (neutral amino acid transporter), member 17	0.00146778	7.50316e-06	5.2583	up	hs|1p13.3	ATTTATTTACCAGTCAGCTTCTTGCTGTTCCCAGTAGAATCGCTAGCTCTTCTCCAGAGG
A_23_P111662	ABCB5	ATP-binding cassette, sub-family B (MDR/TAP), member 5	0.00148041	7.75388e-06	20.6382	up	hs|7p21.1	AGTGGTTCTGCACAATGGAAAGATAAAGGAACAAGGAACTCATCAAGAGCTCCTGAGAAA
A_33_P3403117	NR2F1	nuclear receptor subfamily 2, group F, member 1	0.00148041	7.67237e-06	36.5288	down	hs|5q15	AGCTACAAAGCATGGGAAAAAGAGACTCTTTTAGGATCAGATCTGTGAGCACGTTGGCGA
A_21_P0012029	TEX41	testis expressed 41 (non-protein coding)	0.00152351	8.11598e-06	14.2543	up	hs|2q22.3	TTTCCAGTACAAAGATTCTTTTCAAATAACATAATTGTGGATACACACCACTCCTACAGT
A_32_P130265	ZC3H11A	zinc finger CCCH-type containing 11A	0.00152773	8.22065e-06	3.7563	up	hs|1q32.1	TGCCAGGGATATTGAGATGCTCTGGGGGTATATTGTATACCTGCCAGTTTTCTTCATTTC
A_24_P165450	TTLL7	tubulin tyrosine ligase-like family member 7	0.00163036	8.86065e-06	20.841	down	hs|1p31.1	ACCAAAGTGGCTTCATATTGGCTCATAAAATTGGACTCTGTAAAACAACGAAAAGTTTTG
A_24_P54390	RASGRP3	RAS guanyl releasing protein 3 (calcium and DAG-regulated)	0.00176003	9.75479e-06	18.2097	up	hs|2p22.3	CATTAAGGCAAAGTAGTTCCAGTGATTTAAAATACGGTTCCAAATACGCTAAAACCAACT
A_23_P215956	MYC	v-myc avian myelocytomatosis viral oncogene homolog	0.00176003	9.71175e-06	38.1067	up	hs|8q24.21	TTCAAATGCATGATCAAATGCAACCTCACAACCTTGGCTGAGTCTTGAGACTGAAAGATT
A_23_P352950	PNMA5	paraneoplastic Ma antigen family member 5	0.00184681	1.07971e-05	2.88741	up	hs|Xq28	GCTCCCCAGGAAGCTTTGTGCTTTGGCGTTCCACCCCTGCTGTTACTCGTGACTCAGTTT
A_33_P3406861	SORBS2	sorbin and SH3 domain containing 2	0.00184681	1.09314e-05	8.51269	down	hs|4q35.1	AAGTCAAGTCGGAAAGCATGGGCTCCCTGTTATGTGAGGAGGACTCCAAGGAGAGCTGCC
A_23_P99996	MAGEL2	MAGE-like 2	0.00184681	1.05306e-05	4.1177	down	hs|15q11.2	GGGGGACATTTTTGTTCCTGGTGTTTGTGTTCCAGTTCCACGAGTGTACGTTTGGATTTT
A_33_P3251871	XLOC_l2_015206		0.00184681	1.03466e-05	3.1098	down	hs|9q13	GTGTGTGTTTTTATCTTGCTGTACCTGTAGGGAATGTTTAATTCAGCCTTGGAAGTGGCC
A_33_P3326634	GPC3	glypican 3	0.00186344	1.12304e-05	3.79963	down	hs|Xq26.2	AGATGAGTGCATTGGAGGCTCTGGTGATGGAATGATAAAAGTGAAGAATCAGCTCCGCTT
A_33_P3406873	NFASC	neurofascin	0.00190472	1.1968e-05	5.7897	down	hs|1q32.1	CCTCCCTGAAACTCACCGTCTCCTGGCTGAAGGATGACGAGCCGCTCTATATTGGAAACA
A_23_P41455	TRPC3	transient receptor potential cation channel, subfamily C, member 3	0.001922	1.29173e-05	7.37695	up	hs|4q27	GACAGGGACCATGTCTTATTCATCTTTGTGTCTCCAGCATCTAGTACAGTGCCTGGTATA
A_32_P122754	MSANTD3	Myb/SANT-like DNA-binding domain containing 3	0.001922	1.24539e-05	2.17663	up	hs|9q31.1	AACTGATACAAATGAATGAGGTGCATTGTGGCCAAAATCCAGCAGACAGAGCGAGAGTGT
A_24_P362595	PAX3	paired box 3	0.001922	1.28127e-05	10.5995	up	hs|2q36.1	TGAGTTCCATCAGCCGCATCCTGAGAAGTAAATTCGGGAAAGGTGAAGAGGAGGAGGCCG
A_33_P3228757	ZNF814	zinc finger protein 814	0.001922	1.291e-05	2.31313	up	hs|19q13.43	TTTAACAAGAAGTCTCACCTCCTTGTACACCAGAGTTCACACTGGAGAAAAGCCATATGA
A_33_P3335498	KLF8	Kruppel-like factor 8	0.001922	1.22125e-05	7.11664	down	hs|Xp11.21	AGCAGATCTTACATGTCATTCACACTATCCCCTCAGTCAGTCTGCCAAATAAGATGGGTG
A_23_P22761	SHOX	short stature homeobox	0.001922	1.32381e-05	12.8983	down	hs|Xp22.33	CTGCCCGGTGCATTTGTTCAAGGACCACGTAGACAATGACAAGGAGAAACTGAAAGAATT
A_33_P3236109	OCA2	oculocutaneous albinism II	0.00196832	1.3663e-05	27.0873	up	hs|15q13.1	CTCCTCAGACTCCTTTACTGGAACAGAAAGCTTTATAACAAGGAACCCAGTGAGATTGTT
A_33_P3351416	SMOC2	SPARC related modular calcium binding 2	0.00198517	1.4044e-05	8.81069	down	hs|6q27	TGTGAAGAAGTTTGTTGAATACTGTGACGTGAATAATGACAAATCCATCTCCGTACAAGA
A_24_P146670	SLK	STE20-like kinase	0.00198517	1.41004e-05	5.20813	down	hs|10q24.33	TGTGGTTGCTGGTGTGTGTAATTATTAATGAAATGTTCACTCCTAGTCCCTTATGAGGCT
A_23_P337642	ATP2B3	ATPase, Ca++ transporting, plasma membrane 3	0.00198517	1.39018e-05	2.05203	down	hs|Xq28	AACCAGAACAACAACGCCATAGACAGCGGCATCTACCTGACCACGCATGTCACCAAGTCA
A_24_P649747	BMS1	BMS1 ribosome biogenesis factor	0.0019887	1.43395e-05	3.13142	up	hs|10q11.21	ATAGCTGCCACAGGAGTTGTCCTTGATCTGGATAAATCCATAAAAGTTGTGAAGAAATTA
A_24_P928217	FAM134A	family with sequence similarity 134, member A	0.00199759	1.45926e-05	6.36502	down	hs|2q35	TGTCTGTCTGCTGGAGGTACCATATGGTAATGCTGCCTGTCTTTCTGAGGTTGACTTTTA
A_33_P3357470	REPS2	RALBP1 associated Eps domain containing 2	0.00203806	1.54406e-05	1.85702	down	hs|Xp22.13	GTTACTCCCACAGCTGAGCAGAGCCCCATCCCAGGCTGCAGAAAGTAGTCCAGCAAAGAA
A_23_P43248	TAF2	TAF2 RNA polymerase II, TATA box binding protein (TBP)-associated factor, 150kDa	0.00210786	1.6333e-05	6.9788	up	hs|8q24.12	CGTTCGCATCATGGTCTCCATGTGTACCGCCAAAGTCAATTATGTTTGAAAGCCTTTGGT
A_19_P00316839	HHLA1	HERV-H LTR-associating 1	0.00210786	1.62547e-05	5.87084	down	hs|8q24.22	AGATATCATCGGCAATTCTACCAGCTACCTCACAGAGATTTTTAAGTCAACCTCCATCCT
A_33_P3411975	ABI3BP	ABI family, member 3 (NESH) binding protein	0.00211029	1.64654e-05	31.046	down	hs|3q12.2	GCATTACCTGCCGAATCTAAAACACCAGAGGTTGAAAAAATCTCAGCACGACCCACAACA
A_24_P187086			0.00212191	1.66702e-05	2.87047	up	hs|1q25.1	GACAAATTTGAAGATCTTGAAGAGGCAAATCCATTCTTCTTTAAAGAGTTTCTGAAGACC
A_24_P392632	TRPM3	transient receptor potential cation channel, subfamily M, member 3	0.00215978	1.70839e-05	27.7028	down	hs|9q21.12	GTCTGAAAAGTGGTCCATCAGCAAACACACTCAACTCAGCCCTACGGATGCTTTTGGGAC
A_32_P142028	HNRNPC	heterogeneous nuclear ribonucleoprotein C (C1/C2)	0.00217382	1.7312e-05	2.33496	down	hs|14q11.2	TGCTGTGTGGGGCAGTTCAACACAAATGTAACAATGTATTTTTGTGAATGAGAGTTGGCA
A_21_P0013997	LOC100509620	putative aquaporin-7-like protein 3-like	0.00218208	1.74952e-05	8.67184	down		TCATCAGGGTGTCCCATGGCATAAACACAGGATATGCCATCAATCCATCCCGGGACCCGC
A_23_P206920	MYH11	myosin, heavy chain 11, smooth muscle	0.00225784	1.83455e-05	64.9562	down	hs|16p13.11	GCGAGGTGAACGCACTCAAGAGCAAGCTCAGGCGAGGAAACGAGACCTCTTTCGTTCCTT
A_24_P257478	COL25A1	collagen, type XXV, alpha 1	0.00225829	1.84707e-05	13.5655	down	hs|4q25	GTCCACCTGGTCAAAAAGGGGATCAAGGAGCCACTAAGATCATAGACTACAACGGCAACC
A_33_P3385477	ATAD3B	ATPase family, AAA domain containing 3B	0.00227183	1.87037e-05	2.5014	down	hs|1p36.33	GGTCCAAGCCTGTGGCTGGAGCTGGTGTGTGTTTATCTAATAAAGTCCCACAGGTGCCTC
A_21_P0012057	LINC00276	long intergenic non-protein coding RNA 276	0.0023891	2.00548e-05	10.3225	down	hs|2p24.3	TTTACCAGTGCAAAGGATTAATCCACCCAATTGATGGCCAAGAAACCAACCAGTGAGAGC
A_23_P153676	TLE2	transducin-like enhancer of split 2	0.00239115	2.02008e-05	16.9662	down	hs|19p13.3	CGTCCTCAGTCCTGAGTTGTGACATCTCCAGAAATAACAAATACATTGTGACAGGCTCGG
A_33_P3241937	TBC1D16	TBC1 domain family, member 16	0.00252619	2.21682e-05	8.73482	up	hs|17q25.3	TAATGTTTATCCGTTTAAACATTTCGTCCTCCTGGTACACGAAGGGAACTGTCTGCCCAG
A_33_P3295261	LMOD1	leiomodin 1 (smooth muscle)	0.00252619	2.2003e-05	18.0678	down	hs|1q32.1	CAATCTGCTCAGCCGCAACATGGACAAGCAGAGACAAAAGCGGCTGCAGGAGCAAAGGCA
A_23_P78479	ZIM2	zinc finger, imprinted 2	0.00252619	2.2365e-05	8.37694	down	hs|19q13.43	AGTCACAGCACACACTTTTCTCAACATTATTGGCTTCCTCCTAGAGTGTTGTGAGTGTGA
A_33_P3269110	GUCY1A3	guanylate cyclase 1, soluble, alpha 3	0.00253635	2.26557e-05	10.4317	down	hs|4q32.1	CAACCAGACGTTTAGCGGGATCATGACTATGTTGAATATGCAGTTTGTTGTACGAGTGAG
A_23_P27180	NSRP1	nuclear speckle splicing regulatory protein 1	0.00257573	2.31461e-05	2.20275	up	hs|17q11.2	CTGGAACCTGCTGCGTAAAACCATAAAGGAGTGTGTTACCAGTAGTTTGGAGGGCATTTT
A_24_P484965	TEX41	testis expressed 41 (non-protein coding)	0.00264438	2.39053e-05	9.06745	up	hs|2q22.3	GTAACATTCCTTTGAACACTCAGCTTTCTGAAATGGTGTCCCACCGCAAGGACTGGAGAA
A_24_P255218	MYO5A	myosin VA (heavy chain 12, myoxin)	0.00269453	2.47723e-05	9.8001	up	hs|15q21.2	GATGTCCGCAAGGAGGAAGTCCTCATCTTAAGGTCTCAACTGGTGAGCCAGAAAGAGGCC
A_24_P140475	SORBS2	sorbin and SH3 domain containing 2	0.00269453	2.45669e-05	21.9766	down	hs|4q35.1	GTCACTGAGAAAGGGAGATAGAGTTATTCTTCTTAAAAGAGTTGATCAAAACTGGTATGA
A_33_P3232523	APOL4	apolipoprotein L, 4	0.00269453	2.48176e-05	4.68613	down	hs|22q12.3	ATGGCCCTCTGTCAGCTGGCTGCTCATGACTGGCCGAGGTTAAGCTGTGTTTGTGTCTGA
A_33_P3218783	ANK3	ankyrin 3, node of Ranvier (ankyrin G)	0.00270751	2.53501e-05	9.45071	down	hs|10q21.2	CAAAAGGACTGCCTCAAACAGCGGTTTGCAACTTAAATATCACTCTGCCAGCACATAAAA
A_33_P3405114	ENHO	energy homeostasis associated	0.00273016	2.58714e-05	2.59948	down	hs|9p13.3	TAGAGCCTGGAATTAGGATCCCAGAGTTCAGCCAGCCTGGGGTCCAGAACTCAAGAGTCC
A_33_P3268763	TMUB1	transmembrane and ubiquitin-like domain containing 1	0.00273016	2.58819e-05	1.87018	down	hs|7q36.1	GCGGGGAGGGGCAGAGGAGTTCCCCGGAACCCGTGCAGATTAAAGTAACTGTGAAGTTTT
A_33_P3374085	LRRFIP1	leucine rich repeat (in FLII) interacting protein 1	0.00275171	2.66524e-05	2.45316	up	hs|2q37.3	GAAGATACCAGAGGAGGGAATGAGAAGGGCAAAAGCAAAGAAGACTGTACCATGTCCTAA
A_23_P160940	ABCA4	ATP-binding cassette, sub-family A (ABC1), member 4	0.00275171	2.65808e-05	11.463	down	hs|1p22.1	TGCAGCAGAAAACAAACACACGAGGAGCATGCAGCGAATTCAGAAAGAGGTCTTTCAGAA
A_23_P28625	WDR12	WD repeat domain 12	0.00275546	2.69819e-05	4.76671	up	hs|2q33.2	GAGCAGACAATAAATTGTATTCCTACAGATATTCACCTACCACTTCCCATGTTGGGGCAT
A_24_P175427	MRRF	mitochondrial ribosome recycling factor	0.00278648	2.74389e-05	4.53845	up	hs|9q33.2	TCTGTGATAGAAGCTCTCAAGGATAATTTCAATAAGACTCTCAATATAAGGACCTCACCA
A_33_P3253723	AQP1	aquaporin 1 (Colton blood group)	0.00283002	2.802e-05	1.89627	down	hs|7p14.3	AAGTTGTGGAGGAGGTGAAAGAAAGGGACCCACCTGCTAGTCGCCCCTCAGAGCATGATG
A_33_P3389188	TFAM	transcription factor A, mitochondrial	0.00283668	2.82385e-05	2.48379	up	hs|10q21.1	TACAGAACTAATTAGAAGAATTGCCCAGCGTTGGAGGGAACTTCCTGATTCAAAGAAAAA
A_33_P3357062	DDX55	DEAD (Asp-Glu-Ala-Asp) box polypeptide 55	0.00285971	2.87047e-05	2.20674	up	hs|12q24.31	TTTAGTGTGCACTGATGTGATGGCCCGGGGAATTGATATTCCTGAAGTCAACTGGGTTTT
A_33_P3322450	RAB3IP	RAB3A interacting protein	0.00285971	2.87756e-05	8.65699	down	hs|12q15	CCATCATTAATCTTGAAGAAATGTGTGTGCTTGTTAAATTTTTGTATGGAAGCCAGGAGT
A_33_P3241657	CAMKMT	calmodulin-lysine N-methyltransferase	0.0030407	3.10876e-05	1.8705	up	hs|2p21	AGGTTGGTGCATGGGTCCAATATACAAGCATCTTCTGTCCTGAATACAGTATCTCCTTAA
A_33_P3358641	LRRFIP1	leucine rich repeat (in FLII) interacting protein 1	0.00305714	3.14202e-05	2.88978	up	hs|2q37.3	TCACAGGACATTAGTGATGCCTGTGAAGCAGAAAGTACAGAGAGGTGTGAGATGTCAGAA
A_23_P50535	DMPK	dystrophia myotonica-protein kinase	0.00306377	3.29342e-05	3.39154	down	hs|19q13.32	TTTTGGATGCACTGAGACCCCGACATTCCTCGGTATTTATTGTCTGTCCCCACCTAGGAC
A_23_P88626	ANPEP	alanyl (membrane) aminopeptidase	0.00306377	3.247e-05	3.78617	down	hs|15q26.1	CAAGGTCTGGTCTGGGACTTTGTCCAGAGCAACTGGAAGAAGCTTTTTAACGATTATGGT
A_33_P3221971	GDPGP1	GDP-D-glucose phosphorylase 1	0.00306377	3.22293e-05	2.98643	down	hs|15q26.1	CGTACAGGCAGCACTGGTGGCCCTGATGTCCCAGGAAGAGCAATAATACTTCTGGATGTA
A_23_P307968	CDH23	cadherin-related 23	0.00306377	3.21818e-05	9.03232	down	hs|10q22.1	CCATCTGACGCTACAGTCACCACGACCTTCAATATCCTGGTTATTGACATCAATGACAAT
A_33_P3395230			0.00306377	3.22577e-05	1.98894	down	hs|17p11.2	ATTATCCGAGGTCACAGGGCCTGGGGAGATGGAGGAAAGTGATATCCCCCAGCCTCACTT
A_23_P120194	ORMDL1	ORMDL sphingolipid biosynthesis regulator 1	0.00306377	3.33018e-05	1.59289	up	hs|2q32.2	TGGGCAGGCCCAGCTTATAAGTTAAAGGGCATCACAGTGAGGGTGTAGTAGATAAATTCA
A_21_P0011081	FAM86C1	family with sequence similarity 86, member C1	0.00306377	3.32856e-05	1.7532	up	hs|11q13.4	TAAGAGACTCATCAGATTCTGAGCTGCTGCGGGATATTTTGCAGAAGACTGTGAAGCATC
A_33_P3307119	OR51T1	olfactory receptor, family 51, subfamily T, member 1	0.00308326	3.37238e-05	4.93988	down	hs|11p15.4	TATCTGCTCTTACCACCTGTGCTGAACCCTATCATTTACAGCTTGAAGACCAAGACAATC
A_33_P3253234	IQSEC2	IQ motif and Sec7 domain 2	0.00309446	3.41349e-05	5.63396	down	hs|Xp11.22	TCAGAGTGCGTGTTGCTGTGTACAAAGGAATTTCCATCAATAAAAGCTGATCTCTTCTCT
A_33_P3308534	OSBPL1A	oxysterol binding protein-like 1A	0.00325612	3.64963e-05	5.35641	up	hs|18q11.2	TAAGTCTAACTTGGGCTGGACACCTCTACATCTGGCATGCTATTTTGGACACAGACAAGT
A_21_P0001906	FAM138D	family with sequence similarity 138, member D	0.00332563	3.75797e-05	4.35288	down	hs|12p13.33	TCTTTTCCCACAGGTCGGATGCCCTCACAGAATTGAGATTATGTACGTAAAACACCAGGT
A_24_P935782	ZNF121	zinc finger protein 121	0.00334582	3.83481e-05	9.32365	up	hs|19p13.2	TGTGGAAAATTCTTTAGATATTCTTCATATCTTAATAGTCACATGCGAACCCATACTGGG
A_23_P376661	NIT1	nitrilase 1	0.00334582	3.81766e-05	3.14688	up	hs|1q23.3	GCAGAGATACTTACCTATCCTTCAGCTTTTGGATCCATTACAGGCCCAGCCCACTGGGAG
A_21_P0013940			0.00339632	3.91096e-05	11.7496	up	hs|11p11.2	AATGTCCGTGACTACTTGTGTTGCGTTGCTGGAATTTCCAGCCTTCTCAATAAGAAGGCA
A_23_P405873	C9orf72	chromosome 9 open reading frame 72	0.00343631	4.08954e-05	3.09563	up	hs|9p21.2	GAGAATGGAAGATCAGGGTCAGAGTATTATTCCAATGCTTACTGGAGAAGTGATTCCTGT
A_24_P366749	ATP8B2	ATPase, aminophospholipid transporter, class I, type 8B, member 2	0.00343631	4.10172e-05	6.14978	up	hs|1q21.3	TAAGCTTGCCAAGTTTGACGGTGAAGTGATCTGTGAACCTCCCAACAACAAACTGGACAA
A_23_P429020	HKR1	HKR1, GLI-Kruppel zinc finger family member	0.00343631	4.01055e-05	3.49091	up	hs|19q13.12	CCAAAGTGGAGACATTCTGTGTGTGATTATGCATGAGACTGTACTGGTAAGACTTGTATC
A_24_P400842	ADAMTSL3	ADAMTS-like 3	0.00343631	4.06908e-05	8.94833	down	hs|15q25.2	CAATCAAAGTCACACGTTTCTCCTGAAAAAAGAGAAGAAAATGTAATTGCTGTTCCTTTG
A_24_P70183	MYH11	myosin, heavy chain 11, smooth muscle	0.00343631	4.04334e-05	87.1388	down	hs|16p13.11	GACCTCTTTCGTTCCTTCTAGAAGGTCTGGAGGACGTAGAGTTATTGAAAATGCAGATGG
A_33_P3318911	INPP5K	inositol polyphosphate-5-phosphatase K	0.00343739	4.12708e-05	3.29502	down	hs|17p13.3	TATGAAGAATTGTCCCCTGGCTTCCAGCAGGCCATGGCTGGCTGTTTTGTGACTGTTACA
A_32_P225355	CPEB2	cytoplasmic polyadenylation element binding protein 2	0.0034924	4.32036e-05	8.89319	up	hs|4p15.33	ATTTAGCATTTATATATTTGTGTATGGAAAACACTTGATATTTTATCCCTGTTGCATCTG
A_33_P3269109	GUCY1A3	guanylate cyclase 1, soluble, alpha 3	0.0034924	4.3001e-05	6.68581	down	hs|4q32.1	GAGATGGGACAACTCTGTGAAAAAATCTTCAAGGGTAAGGAAAACATAATACTATCTTGA
A_33_P3353210	CADM2	cell adhesion molecule 2	0.0034924	4.32227e-05	7.33819	down	hs|3p12.1	CATTATCAATGCTGAAGGCAGCCAAGTCAATGCTGAAGAGAAAAAAGAGTATTTCATTTA
A_23_P8664	DMTF1	cyclin D binding myb-like transcription factor 1	0.00353706	4.40626e-05	3.83365	up	hs|7q21.12	ATGAGGAAGGAAGTAATGTTACCTATCCTTGATACCATGACCATTTATTAGATGTTTTGC
A_23_P157914	MAMDC2	MAM domain containing 2	0.00353706	4.43465e-05	7.75201	down	hs|9q21.12	AGAGGCAACACCAGATAATTTTTGAAGCCATTCGAGGAGTATCAATAAGAAGTGATATTG
A_33_P3348164	TTLL7	tubulin tyrosine ligase-like family member 7	0.00358224	4.54912e-05	16.8477	down	hs|1p31.1	AAATGATATCTGTGTCACGGCCAACTTCTGCATCTCGGTCACATTCCTTAAACCGTGCTT
A_24_P415624	MLXIP	MLX interacting protein	0.00363577	4.77361e-05	1.76279	down	hs|12q24.31	CTAAGCAGCCCCACAAAATAGTGCCTGCTCCCAAACCAGAGCCCGTGTCCTTGGTGTTGA
A_33_P3217584	CHRNA4	cholinergic receptor, nicotinic, alpha 4 (neuronal)	0.00364345	4.81378e-05	4.65755	down	hs|20q13.33	TTTCACCTTGCACCAGAAATGCTGGATCAGGCGCAGCACACACAGCACCTGGGGATGCAA
A_33_P3216994	HERC4	HECT and RLD domain containing E3 ubiquitin protein ligase 4	0.00366857	4.89564e-05	4.12173	up	hs|10q21.3	TACACATGTGGATGTAATGATCTAGGACAGCTAGGTCATGAAAAATCCAGAAAGAAACCA
A_23_P48740	DIO2	deiodinase, iodothyronine, type II	0.00368155	4.93277e-05	2.56221	down	hs|14q31.1	GCCCATGTCACTGGTCAGCGTGGTTTTTATGTGTATTAGGATTGGGGGATGTGAAGAAAT
A_23_P38041	NAGPA	N-acetylglucosamine-1-phosphodiester alpha-N-acetylglucosaminidase	0.00381644	5.17511e-05	1.92844	down	hs|16p13.3	CTGCCTTCCTGGCTGTGACACGGGACCCCTTTTCTACAGACCTCATCACTGGATTTGCCA
A_21_P0005951			0.0038366	5.35734e-05	13.0359	up	hs|8q24.21	CTTCTATGGGAATCACTACTGACCTTGCAGCTTATTATAGACTTATATGTATGCAGAAAT
A_24_P332857	CT47A11	cancer/testis antigen family 47, member A11	0.0038366	5.31843e-05	6.40281	down	hs|Xq24	TCACTAAATCTCAGCCCGAAAAGTGGGATGAAGAGGCCCAAGATGCTGCAGGCGAGGAAG
A_33_P3390868	SYNPO2	synaptopodin 2	0.0038366	5.37642e-05	14.3985	down	hs|4q26	ACAATTATACACATTGGAAAGGGCCAACCTATTAGGGCTCAAGTATGTATATGCAAAAAA
A_23_P255805	ZNF7	zinc finger protein 7	0.00383812	5.45235e-05	6.26972	up	hs|8q24.3	CGGAGCTCATATCTTATTGAACACCAGAGAATACACACTAGGGCCCAGTGGTTTTACGAA
A_33_P3378056	TFAP2A	transcription factor AP-2 alpha (activating enhancer binding protein 2 alpha)	0.00383812	5.44252e-05	20.8531	up	hs|6p24.3	GACCATCCTGAAAGCTCAGGGTTATGTGCCCTTTCAGGTCTTTGTTTTCCAAACATATGC
A_32_P54037	CCDC38	coiled-coil domain containing 38	0.00383812	5.43163e-05	7.32941	down	hs|12q23.1	AGACGACTTGTCTTTCATTCAAAACCTCCATCTGGTAACAAACAGCAGCTACCTTTAGTC
A_33_P3265965	CFAP97	cilia and flagella associated protein 97	0.00384564	5.5072e-05	5.04644	up	hs|4q35.1	GTTATATCACAGTGCTCTCAACAGACAGAAGGAACAACAAAGGATTGAGAGAGAAAACTT
A_23_P214360	IRF4	interferon regulatory factor 4	0.00384564	5.5458e-05	8.09524	up	hs|6p25.3	TTTTGTATTGATTTTCACAGCTTTGAGGAACATGCATAAGAAATGTAGCTGAAGTAGAGG
A_21_P0004153			0.00384564	5.50033e-05	6.3643	down	hs|5q14.3	CCAGGTCACAGAGATATTCTACTAAGGCAATTTTCAAAAGACCATAAAACCACCACATCA
A_24_P272310	MUSTN1	musculoskeletal, embryonic nuclear protein 1	0.00386264	5.61188e-05	3.4779	down	hs|3p21.1	AGACTGTCTTTGAGAAGCCCAAAGCCGGACCCACCAAGAGTGTCTTCGGCTGAGAAGTGT
A_33_P3851023	NRXN3	neurexin 3	0.00386264	5.60421e-05	6.42641	down	hs|14q31.1	TCGAAGAGCGGCCACAAGAAACAGAAAAACAAGGACAGGGAGTATTACGTGTAAACATGC
A_23_P17420	BCAS1	breast carcinoma amplified sequence 1	0.00389214	5.67569e-05	6.09602	down	hs|20q13.2	ACCAAAGCGGATGTTGGATGCTCAAGTGCAAACAGACCCAGTATCCATCGGACCAGTTGG
A_33_P3301541	SSU72	SSU72 RNA polymerase II CTD phosphatase homolog (S. cerevisiae)	0.00415534	6.21602e-05	5.14713	down	hs|1p36.33	TGAACCACCCATGTGCTGGCTGCAGCCTCATGGGCTTCAAGGGGCCTCTTTTCTCCTTGG
A_33_P3284132	C10orf90	chromosome 10 open reading frame 90	0.00417122	6.26222e-05	13.1681	up	hs|10q26.2	AAGTCACTGTAAGAAAAGGGGAAAAGGACCATACAACTCATTGTCACGCCAGCGATCATG
A_21_P0014571	lnc-NT5DC3-1	lnc-NT5DC3-1:1	0.00421885	6.39497e-05	22.1591	up	hs|12q23.3	TTTGCCTCTGGGAGCTTTTCCTTTTTTAACAGTACTTTGTTGAGAGATGATTCACATATA
A_23_P200143	DCAF8	DDB1 and CUL4 associated factor 8	0.00421885	6.43533e-05	5.75338	up	hs|1q23.2	ACTTACCCTTTAGGTTTTAGGAGGCTTGAGAATGGAAGGATCCTCATTTCTGCCCTTCCT
A_23_P12199	FAM46B	family with sequence similarity 46, member B	0.00421885	6.43579e-05	2.03898	down	hs|1p36.11	TTTCCTTCAGGAGACAAAGCAAGTTTGGGGTGGTAGCCTTAATGCCCAGCACCTTGGATT
A_33_P3320127	RAB8A	RAB8A, member RAS oncogene family	0.00429231	6.64317e-05	2.73548	down	hs|19p13.12	GTCTGCTCTCCCCGGGAATCTCTAACATGCTCTGTTTACATCGATAAATGCACTTAAGGA
A_23_P47839	DDX55	DEAD (Asp-Glu-Ala-Asp) box polypeptide 55	0.0043189	6.76281e-05	2.46734	up	hs|12q24.31	CAACTGGCAAAAGAACAATCAAGACAGTGGATTTAGGGATCTCAGATTTGGAAGATGACT
A_23_P79769	BIRC7	baculoviral IAP repeat containing 7	0.00440604	7.01781e-05	4.6559	up	hs|20q13.33	GGTCAAAAGGAAGAGACTTTGTCCACAGTGTGCAGGAGACTCACTCCCAGCTGCTGGGCT
A_23_P210643	NELFCD	negative elongation factor complex member C/D	0.00448803	7.18832e-05	3.84357	up	hs|20q13.32	ATGGTTCACCTGCTGAGTCGAGGTTATGTACTTCCTGTTGTCAGTTACATCCGAAAGTGT
A_33_P3414683	KIFC2	kinesin family member C2	0.00448803	7.33146e-05	4.66035	down	hs|8q24.3	AATATCCGTGTGCTGTGTCGGCTGAGGCCAGGGACATCTTCTAGCCTTGTGAGTGTGGAG
A_33_P3335910	SYNE1	spectrin repeat containing, nuclear envelope 1	0.00448803	7.26e-05	7.12251	down	hs|6q25.2	CAGCAGGCCAAGTCAATCAAAGAACAAGTCAAAAAATTAGAAGACACGCTTGAAGAAGAG
A_24_P202319	ATP2A3	ATPase, Ca++ transporting, ubiquitous	0.00448803	7.33052e-05	4.34236	down	hs|17p13.2	CAACTTCTACCAGCTGAGGAACTTCCTGAAGTGCTCCGAAGACAACCCGCTCTTTGCCGG
A_23_P24485	NFRKB	nuclear factor related to kappaB binding protein	0.00448803	7.34159e-05	1.5017	up	hs|11q24.3	CTGTTAGTTTCCTCACTGCTCAGCAGTTGCAGCAGCTTCAGCAGCAAGGTCAGGCCACAC
A_33_P3383970	TLR10	toll-like receptor 10	0.00454843	7.46486e-05	4.87805	down	hs|4p14	AGAAACACCTTCACAAGTTTATAAGGGCTTATGGAAAAAGGTGTTCATCCCAGGATTGTT
A_33_P3620832	ZNF483	zinc finger protein 483	0.00459331	7.56325e-05	3.35533	down	hs|9q31.3	GAGAGTAGTGAGGAAGTGGTGACCCTAATAGAAGATTTGACCCAGATGCTTGAAGAAAAA
A_32_P29615	ZNF468	zinc finger protein 468	0.00459769	7.61993e-05	1.88224	up	hs|19q13.41	AAGGTCTTTAATCAGAAGCGATACCTTGCCTGCCATCGTAGATGTCACACTGGTGAGAAA
A_23_P4144	COASY	CoA synthase	0.00463929	7.83867e-05	1.97854	up	hs|17q21.2	ACTGCTGTCATCCCAGAGACTGAGGCTGTAAGACGCATTGTGGAGAGGGATGGCCTCAGT
A_33_P3404749	FMN1	formin 1	0.00465925	7.89747e-05	8.81891	up	hs|15q13.3	TTTGTTTTTGCTCATCTCTTTCTGAGGTCATCTGCAGAGAGTGCCCCATGCCTTCTTTAA
A_23_P342709	FBXO15	F-box protein 15	0.00467386	7.94737e-05	3.62645	down	hs|18q22.3	GAGCTGGTGTGGATCAGAGAGACCGAAGAATACCTTATTGTCAACCTGGTCCTTTATCTT
A_23_P217946	CDH23	cadherin-related 23	0.00474651	8.09644e-05	3.32904	down	hs|10q22.1	TCTGGCTGAACTGCACGGACAACGACGTGGGCCTCAATGCAGAGCTCAGCTACTTCATCA
A_23_P73097	RGS20	regulator of G-protein signaling 20	0.00478184	8.2519e-05	5.84082	up	hs|8q11.23	AAGCTCGGTTTGAATACGTCACTTACCAGTGCCATTGCAGGACCCAAATTCACAGTTCAT
A_23_P90944	SCN7A	sodium channel, voltage gated, type VII alpha subunit	0.00478184	8.25963e-05	8.06905	down	hs|2q24.3	AACAAGAGGCAGTTTCAGCAACCATCATTCAACGTGCTTATAAAAATTACCGCTTGAGGC
A_33_P3306287	METTL16	methyltransferase like 16	0.00480013	8.31706e-05	7.26967	up	hs|17p13.3	GATAATCTATGACTTTTGCATGTGCAACCCTCCCTTTTTTGCCAATCAATTGGAAGCCAA
A_33_P3359518	MYSM1	Myb-like, SWIRM and MPN domains 1	0.00487471	8.4725e-05	7.01383	up	hs|1p32.1	CAACCAAGAGAATGGAGTAACCGAAGAGAACTGTACAAAGGAATTGTTAATGTGATTATT
A_21_P0011504	HERC2	HECT and RLD domain containing E3 ubiquitin protein ligase 2	0.00488744	8.82209e-05	2.19434	up	hs|15q13.1	AGGAAGTGACACTTATATGCAAAGCTGATTTGGAGAACCATAATAAAGATGGAGGCTTCT
A_33_P3356406	SOS1	son of sevenless homolog 1 (Drosophila)	0.00488744	8.76991e-05	7.44903	up	hs|2p22.1	GTTAACACCTCCGCCTGCTTCTGGTGCTTCCAGTACCACAGATGTTTGCAGTGTATTTGA
A_19_P00320986	CA5BP1	carbonic anhydrase VB pseudogene 1	0.00488744	8.77817e-05	5.0325	up	hs|Xp22.2	GAATTGAGAGATCAAATGGTTTTGGCTGTTTTCCCACTGGAGAATATAAAAAATACACAG
A_32_P191441	C10orf90	chromosome 10 open reading frame 90	0.00488744	8.60027e-05	7.05555	up	hs|10q26.2	AAAGAATCCATTTCTATGGAAGCTCTGACGTAACTTCAGTGTTTTCTACAATACTCCTCC
A_33_P3209816	DPY19L3	dpy-19-like 3 (C. elegans)	0.00488744	8.80291e-05	3.18841	up	hs|19q13.11	AAATCTCATTCAGAACAGAGTGTGGCCTGTATTACTCCTACTACAAGCAGATGCTGCAGG
A_33_P3805090	FNIP2	folliculin interacting protein 2	0.00488744	8.68729e-05	21.6787	up	hs|4q32.1	GCATCCTGTTCAAAACATCTTTCCAGACATTAACTTACACATTGTATAAAACCGACCAAA
A_33_P3365437	LHX9	LIM homeobox 9	0.00488744	8.81279e-05	3.12625	down	hs|1q31.3	ATGCGAACCTCTTTCAAGCATCACCAGCTCCGGACCATGAAATCCTACTTTGCCATCAAC
A_33_P3377851	PNMAL2	paraneoplastic Ma antigen family-like 2	0.00488744	8.83652e-05	5.80907	down	hs|19q13.32	AATGTGTGTGCTTCCTCGTCCCAATTTCCATTCCCTGGCAGTGAGGAGCCCATCGTGCCA
A_33_P3292164	KRTAP9-7	keratin associated protein 9-7	0.00488744	8.52927e-05	3.12751	down	hs|17q21.2	CTGTGCACCCATCTACTGCAGGAGAACCTGCTACCACCCCACGAGTGTCTACCTGCCTGG
A_23_P52058	TARBP1	TAR (HIV-1) RNA binding protein 1	0.00489727	8.907e-05	4.80626	up	hs|1q42.2	GTGGAACAAACTGCCAAAAGTTTAGACCTAACCCAATATTGCTTTCCTGAGAAATCTCTG
A_23_P422350	MYO7A	myosin VIIA	0.00491984	8.97452e-05	11.3839	down	hs|11q13.5	GAGAAGATCCCTGTGATGACCAAGATTTATGAGACCCTGGGCAAGAAGACGTACAAGAGG
A_24_P281439	OR2T5	olfactory receptor, family 2, subfamily T, member 5	0.00494728	9.0512e-05	2.70675	down	hs|1q44	TCTATAGTCTTAGGAATAAGGATGTCATGGGGGCTCTGAAGAAAATGTTAACTGTGAGAT
A_23_P28120	SIX2	SIX homeobox 2	0.00495623	9.12091e-05	2.80645	down	hs|2p21	CCTGGGCTCCTAGAACCCATTTGCCTTGATGAGCTTGCCTTTTGTGACTTGACACTGGGG
A_33_P3234939	ZNF266	zinc finger protein 266	0.00497184	9.40759e-05	4.99549	up	hs|19p13.2	AATGTGGTAAAGCATTTACGCATTCCTCCAGTCTTAATAATCACATGCGGACCCACAGCG
A_23_P153197	TGIF1	TGFB-induced factor homeobox 1	0.00497184	9.4772e-05	6.70668	up	hs|18p11.31	TTTTCATTAATATTTGCACATGGGATTGCTAAAACAGCTTCCTGTTACTGAGATGTCTTG
A_33_P3334791	GLMP	glycosylated lysosomal membrane protein	0.00497184	9.48838e-05	15.1744	up	hs|1q22	TTCTCTTGGAACAACATCACTGATTCATTGGATCCTGCCACCCTGAGTGCCACATTTCAA
A_33_P3419026	DLG2	discs, large homolog 2 (Drosophila)	0.00497184	9.18931e-05	13.6919	down	hs|11q14.1	TTATTCTCCACCAATGGAAAACCATCTACTCTCTGGCAACAATGGCACTTTAGAATATAA
A_33_P3243917	OBP2B	odorant binding protein 2B	0.00497184	9.49743e-05	2.59749	down	hs|9q34.2	CTTTTACTGCAAAGACCAGCACCATGGGGGCCTGCTCCACATGGGAAAGCTTGTGGGTGA
A_23_P374082	ADAM19	ADAM metallopeptidase domain 19	0.00497184	9.33144e-05	2.34157	down	hs|5q33.3	ACACCGTCCACTGTGCGTTTGTATGTGTCTGGGATCCAGGGCAATGTGAATTTTCTTTTT
A_23_P346800	AVPR2	arginine vasopressin receptor 2	0.00497184	9.24062e-05	4.01147	down	hs|Xq28	ATCGTGAGGAGCTGTTGGGTGTCTTGCCTCTAGAGGCTTTGAGAAGCTCAGCTGCCTTCC
A_23_P161439	ADIRF	adipogenesis regulatory factor	0.00497184	9.33662e-05	5.00894	down	hs|10q23.2	GGATTGGGAAAAAATTCGGCCTCCTGAAATGACAGCAGGGAGACTTGGGTCGGCCTCCTG
A_23_P33759	DHRS3	dehydrogenase/reductase (SDR family) member 3	0.00497184	9.23818e-05	2.74072	down	hs|1p36.22	AGGCAGGAAAACAGCCAGAAGCCACCTTGACACTTTTGAACATTTCCAGTTCTGTAGAGT
A_33_P3297621	EMC1	ER membrane protein complex subunit 1	0.00509431	9.84104e-05	1.74121	up	hs|1p36.13	GCCACCATGATCACTAAGAGACTGGCACAGGTGAAGCTCCTGAATCGGGCCTGGCGATAA
A_32_P494790			0.00510477	9.91618e-05	5.18496	down	hs|14q24.2	ATCGTATTACAGCCAGCACACTTGCGAATATAAACTGAGCACTACTTTTAATATTTACTC
A_33_P3348091	LTBP4	latent transforming growth factor beta binding protein 4	0.00539387	0.0001071	2.20231	down	hs|19q13.2	AAATGTCGAAGGCTCCTTCCTCTGTGTCTGCCCCAACAGCCCGGAAGAGTTTGACCCCAT
A_24_P366607	SERTM1	serine-rich and transmembrane domain containing 1	0.00539387	0.00010705	3.02414	down	hs|13q13.3	AGTGGGTTGGGTGTCATTATGTAGTATAAAAACTGGACTAGATAAACTGCTATTTTAGAG
A_33_P3240043	lnc-AC005323.1.1-1	lnc-AC005323.1.1-1:1	0.00543071	0.000108415	4.46335	down	hs|17p13.1	ATTGGTGAAGTTGATGCACAGCTGCTCCAGGCTGTTGAACTAAATAAATAGATATGTTTA
A_23_P201342	DVL1	dishevelled segment polarity protein 1	0.00555549	0.000111205	5.05759	down	hs|1p36.33	CCCCACGTGTCTGTGCTGTAGATACTGTATCAAAGTCCCAGCGTTTAGATGGTTAACATA
A_23_P150903	FAR2	fatty acyl CoA reductase 2	0.00561941	0.000113719	22.1392	up	hs|12p11.22	ATGGCTGGGATCCCAAAAGCAAAGCAACGCTTAAAAAGGCTCCGAAATATTCACTACCTC
A_33_P3251761	lnc-TMEM106C-2	lnc-TMEM106C-2:1	0.00561941	0.000113997	4.40209	down	hs|12q13.11	ATTTCCCCAATAGTCAGACCAGACCAAAGAGGCAAACTCTAGTGTCTTTGGGAACTGACT
A_33_P3384562	PDLIM7	PDZ and LIM domain 7 (enigma)	0.00561941	0.000113968	3.98439	down	hs|5q35.3	GGTACTGCTGTCTGCCAGGTCTGTGCTGCCTTGGGCATGGAATAAACATTCTCAGCCCTG
A_33_P3331267			0.00567928	0.000116861	2.99524	down	hs|6q21	GATGGCTTCACGTTTTGAAATAGAAAAAAGAGAGAGTATGTTTGTCTTCTCTTCAGGTAA
A_19_P00809423	LINC00423	long intergenic non-protein coding RNA 423	0.00575962	0.000119631	3.06513	down	hs|13q13.1	TGAAAGTGGACATTTTTGCCTTGACAACTCCATCTGCTCCTCCTCTATGAAAGCTCCATC
A_23_P112159	AGO2	argonaute RISC catalytic component 2	0.00592311	0.000125257	4.98094	up	hs|8q24.3	TTCCAGAATGCCTTCCGTCCCAGATTTCAAACTTGGATTTTGAACTGCAGACCTGTATGA
A_32_P143880	MEMO1	mediator of cell motility 1	0.00592311	0.000124169	2.81738	up	hs|2p23.1	AGAATGGAATGAATATGAGTTTTTCGTTTTTGAATTATGCCCAGTCGAGCCAGTGTAGAA
A_33_P3359473	SUV420H2	suppressor of variegation 4-20 homolog 2 (Drosophila)	0.00593489	0.000126003	3.56336	down	hs|19q13.42	ATGTTGGGGGCTTGGAAGCACTTGAACTTTTTATTTTATTAAAACCTTGTTATAAGCAGC
A_19_P00322487	LINC00630	long intergenic non-protein coding RNA 630	0.00594151	0.000126606	2.60494	down	hs|Xq22.1	TCCAGAAGAAACATGTGTCGTTCTGACTGAGCCCCTGCCTGTCTGTCACCTTAAGAGCCA
A_33_P3474328	PPP1R11	protein phosphatase 1, regulatory (inhibitor) subunit 11	0.00597535	0.000127648	3.24787	down	hs|6p22.1	AGCATTCCTGTGTCTGTCTGGCCCTAAATGTATCCATGTGGCTACTTCTCCAGCCCCCTC
A_23_P405815	PYGM	phosphorylase, glycogen, muscle	0.00608299	0.000130275	3.43562	down	hs|11q13.1	AAGTCAGCGCCTTGTACAAGAACCCAAGAGAGTGGACGCGGATGGTGATCCGGAACATAG
A_23_P43684	BNC2	basonuclin 2	0.00609071	0.000130768	12.0264	up	hs|9p22.3	TCCCTTCACTTCAGTAGATTAGTCTCAGAATGGACACTACAAATGCCAGCTCTCACCAGA
A_33_P3396858	lnc-PCSK1N-1	lnc-PCSK1N-1:1	0.00617037	0.000133112	2.44906	up	hs|Xp11.23	AGCCACCTGGTTGAGGGTGATGCCCTCACCAACACGGTACTCATTGATGTACACGAAGGC
A_33_P3349414	ZBTB43	zinc finger and BTB domain containing 43	0.00617037	0.000133142	2.90766	up	hs|9q33.3	CCCACATTATAGATAAAGCTGCTTAAACTTAAAAGTCCACAAAGCTACGCCGACCAGAAA
A_23_P69513	RGS12	regulator of G-protein signaling 12	0.00625419	0.000135961	6.57083	up	hs|4p16.3	AGGAAGACCTGGTGTTGCCAGAGTTCCTCCGTTTACCTCCTGGTTCCACAGAACTCACCC
A_24_P106112	PKD2	polycystic kidney disease 2 (autosomal dominant)	0.0063149	0.00013762	11.012	up	hs|4q22.1	GCAGCTATTATGTGGTATCCATGTGTATCGACCATGTGCCATATATCAATTATGGTCACT
A_23_P103503	MDM4	MDM4, p53 regulator	0.00643307	0.000141234	3.47791	up	hs|1q32.1	ATTGCCAGAATCTCTTGAAGCCATGTAGCTTATGTGAGAAAAGACCACGAGACGGGAACA
A_33_P3260680	OR2T4	olfactory receptor, family 2, subfamily T, member 4	0.00644336	0.000141807	3.75198	down	hs|1q44	ATGGGGGCTCTGAAGAAAATGTTAACAGTGGAACCTGCCTTTCAAAAAGCTATGGAGTAG
A_23_P253958	LRRC17	leucine rich repeat containing 17	0.00655264	0.000144917	6.97942	down	hs|7q22.1	GCACCACTACAATGTCCATTTTAATGGCCTGGAATGCAAAACGCCTGAAGAATACAAAGG
A_23_P26439	DBNDD1	dysbindin (dystrobrevin binding protein 1) domain containing 1	0.00658716	0.000146035	8.0683	up	hs|16q24.3	TTAGCTCAGAACACCAAATATCACCAGACTGCCTAAGAGACTTGATGACACCTCCCGGAA
A_21_P0002815	lnc-EPHB3-1	lnc-EPHB3-1:1	0.00660155	0.000146709	5.03239	down	hs|3q27.1	TGCACATAGATCAACAGGCCATCCGTGCCTCGAACACCTACATCAACGGCCAAGGCCTTG
A_33_P3347132	EXOSC2	exosome component 2	0.00660405	0.00014712	2.30609	up	hs|9q34.12	AAAGCCAGAAATAATGGAGGAGATTGTGATGGAAACACGCCAGAGGCTTTTGGAACAGGA
A_23_P213959	PPARGC1B	peroxisome proliferator-activated receptor gamma, coactivator 1 beta	0.00664432	0.000148375	3.05974	up	hs|5q32	ACAAGAAATAGGAGAGGCGAGAAGTACGGCTTCATCACCTACCGGTGTTCTGAGCACGCG
A_33_P3395733	lnc-TMEM234-1	lnc-TMEM234-1:1	0.00671783	0.000151101	2.60734	down	hs|1p35.1	ACCAAGAAGCCCCGGACGCAGGCCTGGTATGGAGAACGAGAGGAAAGAAGTCCCTTATCA
A_23_P101237	C18orf21	chromosome 18 open reading frame 21	0.00679831	0.000154008	2.08691	up	hs|18q12.2	ACTCCTACAAGTAAACTCAGCCTGAAGACACCAGAGAGAAGGACTGCAAACCCAAATCAT
A_33_P3267740	ZNF546	zinc finger protein 546	0.00691223	0.000158077	1.96446	up	hs|19q13.2	GAATGTGGGAAAGCCTTCAGTGTTAATTCAGAACTTACTCGACATCACAGAATTCATACT
A_23_P113777	ITGBL1	integrin, beta-like 1 (with EGF-like repeat domains)	0.00694515	0.000159203	3.73629	down	hs|13q33.1	TCTGGCTTGGCTCAGAATATCCTTAACAATTACATGAGAGAGGTCTGGATTCTTATTTTT
A_23_P85140	TCEAL2	transcription elongation factor A (SII)-like 2	0.00697083	0.000160318	3.24034	down	hs|Xq22.1	AGAAAAACCAACAAGGGGCTGGCTCAGTACCTCAAGCAATATAAGGAAGCCATACATGAT
A_33_P3411477	NCCRP1	non-specific cytotoxic cell receptor protein 1 homolog (zebrafish)	0.00697842	0.0001618	2.58684	down	hs|19q13.2	AATGTGAATGACAGCGTCCCCCGTGTGTGGAATGTGGGGATTAAAAGCATTTATCAACCT
A_23_P364437	CDH23	cadherin-related 23	0.00697842	0.000161844	6.28478	down	hs|10q22.1	TTAAGCATCTAAGGACAAGGTAAGGAGGGTCACTGGGGCCCAAGAGTCTGGGGACCAGCT
A_23_P94053	TRRAP	transformation/transcription domain-associated protein	0.00706469	0.000164224	2.16966	up	hs|7q22.1	CTTTCGGAAATAACACCTCACAGCAGCTTCGTGCTTTTGTACAGACCTTTGTAACAAGTG
A_33_P3399253	LOC102724987	uncharacterized LOC102724987	0.00708065	0.000165859	1.66506	down	hs|22q11.23	ATCTCCCTGGAAGACTTGGTGCTGACGGAGGTGATGCAGGTGAAGCTTTCCTACCCACCT
A_19_P00321159	CTD-3080P12.3	uncharacterized LOC101928857	0.00708482	0.000166598	4.20874	down	hs|5p15.33	TTGAGAGTGGGAGTCGGTGTCGATGGTCACAGCTCAGTAACTCATCGTCACCAGCGAGTA
A_33_P3221009			0.0070931	0.000167175	3.9608	down	hs|4p16.1	GTGTGTGCGTACATAAAATCGTCGAAACTTCCTCAATAAATGAAGAGATGTCCTTTTTGT
A_33_P3424489			0.00711499	0.000168839	3.46255	down	hs|22q11.22	TGGTACCAGCAGAAGCCAGGCCAGGCCCCTGTGCTGGTGATATATAAAGACAGTGAGAGG
A_23_P363778	FRZB	frizzled-related protein	0.00711499	0.000168533	11.7951	down	hs|2q32.1	AGCTTCGTCATCTTGGACTCAGTAAAAGTGATTCTAGCAATAGTGATTCCACTCAGAGTC
A_23_P208143	ZNF397	zinc finger protein 397	0.00712241	0.0001696	2.19043	up	hs|18q12.2	GTGGAAAAGCTTTCAGGCAGAGCTCAGAGCTGATTACTCATCAGAGAATACATAGTGGAG
A_21_P0013658	PGM5	phosphoglucomutase 5	0.00717402	0.00017217	1.8922	down	hs|9q21.11	ATTTGGAGCTGCATTTGATGCTGATGGGGACCGTTATATGATCCTAGGCCAAAATGGCTT
A_23_P154875	BACE2	beta-site APP-cleaving enzyme 2	0.00720059	0.000173583	17.2617	up	hs|21q22.3	TCACTGTCTTTTGATTCTTGATTTTCAAGCTTTCAAATCCTCCCTACTTCCAAGAAAAAT
A_33_P3301410	EXOSC4	exosome component 4	0.00733827	0.000177692	2.28944	up	hs|8q24.3	AGATGTGCACACCCTCTTAGATCGAGTGGTCCGGCAGCATGTGCGTGAGGCCTCTATCTT
A_23_P64873	DCN	decorin	0.00744886	0.000181572	10.9016	down	hs|12q21.33	CATCCACCTTCAGATGTGTCTACGTGCGCTCTGCCATTCAACTCGGAAACTATAAGTAAT
A_23_P205216	UTP14A	UTP14, U3 small nucleolar ribonucleoprotein, homolog A (yeast)	0.00745681	0.000183753	2.67514	up	hs|Xq26.1	CCCTAAGGAGAAGAAAAAGAAGGAGCAAATGATCGACCTACAGAACCTCCTAACCACACA
A_23_P19020	SNCAIP	synuclein, alpha interacting protein	0.00745681	0.000183546	3.4467	down	hs|5q23.2	ATGCCTCACCAGCAGAAGAACAGAATATCAGGATGCCTTAAATTTATAGTAGTAGACTGT
A_33_P3355493	LOC100996273	uncharacterized LOC100996273	0.00745681	0.000182464	3.15915	down	hs|17q25.3	TTTCTCAGCTTTGAGATGAGTCTCTGTGGATGTGGGAAGTTCACTATCTCAAGAGCAGCA
A_33_P3285018	ZNF888	zinc finger protein 888	0.00745997	0.000186001	2.1943	up	hs|19q13.41	CGCTACAACCATTGCAAATCATTGAAGAATCCATAATGAATAGAGATCTTACAAGTGTAG
A_33_P3228190	KCNAB2	potassium channel, voltage gated subfamily A regulatory beta subunit 2	0.00745997	0.000188332	9.37802	up	hs|1p36.31	CCTTGGCCTATGATAATGGCATCAACCTCTTCGATACAGCAGAAGTCTACGCAGCCGGCA
A_23_P58967	ZC3H11A	zinc finger CCCH-type containing 11A	0.00745997	0.000188655	5.6245	up	hs|1q32.1	GGTAGAATGTTCAGGTTTCACCATGGATTTTCTACTTATTTCGTTTTTGGAATCACCTTA
A_33_P3321050	PHACTR2	phosphatase and actin regulator 2	0.00745997	0.000189068	3.25471	down	hs|6q24.2	GGTAATGGCTCTGTATCTGAAAAAACACCACCTCTGGAGGAACAGGCAGAAGATAAGAAA
A_33_P3395859	C19orf84	chromosome 19 open reading frame 84	0.00745997	0.00018634	4.39777	down	hs|19q13.41	CTGCCTGCTCTTCAGGTAGAAAGCCCTGGTTGAACAATAAACGCATGACTCTCCCTGAAT
A_33_P3209214	TNRC18	trinucleotide repeat containing 18	0.00745997	0.000188671	2.1223	down	hs|7p22.1	AGGGTGTCATGTCACCCAAAAGCAAGAAGGCTAAAGAGGCCCTGCTGCTCTGGGAGGATC
A_23_P213857	C7	complement component 7	0.00745997	0.000186987	2.72613	down	hs|5p13.1	ACAGGCTGGCTGCGTGTTCTTGAAATAGGTGTTACCTTCTCTGGGCCTTGGTTTTTTAAA
A_21_P0013396	MYH6	myosin, heavy chain 6, cardiac muscle, alpha	0.00745997	0.000186172	6.94287	down	hs|14q11.2	ATCTTTGAGTTCAACAGCTTTGAGCAGCTATGCATCAACTTCACCAACGAGAAGCTGCAG
A_32_P159400	UBR5	ubiquitin protein ligase E3 component n-recognin 5	0.00758386	0.000193841	7.37982	up	hs|8q22.3	ATGAGGAAAGGTCTACTAGATGTGCTTCCAAAAAATTCATTAGAAGATTTAACGGCAGAA
A_33_P3308512	SLC16A10	solute carrier family 16 (aromatic amino acid transporter), member 10	0.00778611	0.000199429	7.15034	down	hs|6q21	AGTGTGGGCAGTTGGAATACCACTTGCACTTTTTGGATACTTTGTGCCTTATGTTCACTT
A_24_P162173	ANK3	ankyrin 3, node of Ranvier (ankyrin G)	0.00784218	0.000201709	12.207	down	hs|10q21.2	ACTTTTATTCTTTCAAAGAAAATAGACTGCCATTTTCCATCAAGATTAGAGACACCAGCC
A_33_P3209351	IARS	isoleucyl-tRNA synthetase	0.00786043	0.00020387	3.19027	up	hs|9q22.31	TTGTCACTAGCATTTTTGGTGTGAAAAATACAGAGCTGGCTGTCTTCCATGATGAAACAG
A_23_P35529	MBL2	mannose-binding lectin (protein C) 2, soluble	0.00786204	0.000204335	2.34566	down	hs|10q21.1	TTTTCTTACCTTATTGCACTGGTTAGCAACCCCAATACAGAGACCACCAGAGCAGGTATA
A_33_P3387320			0.00788763	0.000205425	3.03905	up	hs|2q11.2	ACTTAGGGTGTGTAGTATCTGCAGGGAAGCCCCTTAATTTAGTGGCTTATGAACTGAGAC
A_33_P3379081			0.00794188	0.000209149	9.52186	down	hs|Xp22.2	GTCCTGTTGTATGCGTGTGTTGTAGAGCTTTAAAGCTATAATCCCTTGAATTATTTGATA
A_33_P3343479			0.00794188	0.000211075	8.20928	down	hs|1p36.22	CCTAGATGAGTCCCAGGTCTGCTGCTATTTGGAGTTTGGGGAAATGATCTTCCCCTGGGC
A_23_P17811	SEC14L2	SEC14-like 2 (S. cerevisiae)	0.00794188	0.000209498	2.04999	down	hs|22q12.2	AGATCGCAATGAGGAGTAGCAGGGTAGCTGGTTGCTAGAGTTACGGTGGGGATCAGAAAC
A_24_P341000	LMO7DN	LMO7 downstream neighbor	0.00794188	0.000210558	5.50016	down	hs|13q22.2	GACCAGATCAACCCTTCCATTCCATCGATTTGGACCGCAGTTTCGGGAATGATGATTTCG
A_23_P142174	FOXA3	forkhead box A3	0.00794188	0.000212346	2.63825	down	hs|19q13.32	CAACAACCTAATGTCAGAACAGACACCAGCACCTCCCAAACTGGACGTGGGGTTTGGGGG
A_33_P3314291			0.00794188	0.000210027	3.04055	down	hs|5q23.2	AGGATGCTTAGTAGATGTTCAATAAATGTTTAAGATGTTGGGAGGAGCAGATGTGAAATG
A_33_P3285585	LINC01567	long intergenic non-protein coding RNA 1567	0.007961	0.000213761	3.3179	down	hs|16p12.1	TAAGAGTTTGAGCATGTATGTGTGTGTGCATATACACCAGCACACACATGCATGCCCACA
A_33_P3289835	OSBPL9	oxysterol binding protein-like 9	0.00816406	0.000220092	2.75268	up	hs|1p32.3	AATCAAAATTCCTTGGGATGTCAATTGGGGTGCACAACATAGGGCAGGGTAAGTGTGTTG
A_33_P3254216	MAPK10	mitogen-activated protein kinase 10	0.00816406	0.00021968	12.125	down	hs|4q21.3	GTAATGAATTCAGAAGAAAAGACTAAAAATGGTGTAGTAAAAGGACAGCCTTCTCCTTCA
A_33_P3332999			0.00816501	0.000221875	4.78355	down	hs|15q11.2	TGAAGGGTGAGCCTTCTTCCAGCAGTCATGTTGCAAGGAAACGAAATCACGTTACTTCTT
A_33_P3294177	LOC100131043	uncharacterized LOC100131043	0.00816501	0.000221298	3.23586	down	hs|6p21.2	ATCAGATACAGCTGGAAACAAGACAGACCCAAATCCCTGGTGCTTATATTCTAGTGGGAG
A_33_P3346098	TAOK2	TAO kinase 2	0.0082022	0.000223327	4.33548	down	hs|16p11.2	AAGTTATTGCTGTTCGCCCGCTGTGTGTGCTCATCCTCACCCTCATTGACTCAGGCCTGG
A_21_P0013026	XLOC_l2_012578		0.00824114	0.000226237	2.67574	up	hs|6p12.2	GCGGCCACACCTATGAGGTTGAACTTTATACAATTGGTTTCTTTATAGGTTTAGATGGTT
A_24_P394533	NEU1	sialidase 1 (lysosomal sialidase)	0.00824114	0.000227141	2.73855	up	hs|6p21.33	TTGGGCAGGTCTAGTGAGCTGTAGAATTGAATCAATGTGAACTCAGGGAACTGGGGAAGG
A_33_P3267822	MICAL3	microtubule associated monooxygenase, calponin and LIM domain containing 3	0.00824114	0.000227702	3.09478	up	hs|22q11.21	AAATTCTACTGTAAGCCACACTACTGCTATCGACTCTCTGGCTACGCACAAAGGAAGAGA
A_23_P75330	HNRNPF	heterogeneous nuclear ribonucleoprotein F	0.00824114	0.000224856	3.57129	up	hs|10q11.21	ATGGGTGGCTATGACTAGTTTTGTTAGGAACATTTGAGTTACTTCAATCATTTTCACAGG
A_23_P90790	METAP1D	methionyl aminopeptidase type 1D (mitochondrial)	0.00824114	0.000225708	4.06838	up	hs|2q31.1	GACAGTTACAATGATCTTTGTATCTGAACTTTGCACGTCTGCCGAAAAATCCGAACCTGT
A_33_P3265709	OR2Y1	olfactory receptor, family 2, subfamily Y, member 1	0.00824114	0.000227783	2.91986	down	hs|5q35.3	TCATTTATACACTAAGAAACAAGGACGTGAAGGGGGCTCTGTGGAAAGTACTATGGAGGG
A_23_P84860	FAM107A	family with sequence similarity 107, member A	0.00824114	0.000228091	7.32626	down	hs|3p14.3	TCTCCTTTGCAGCTTAGGATGGCTATGTGATCAGGTGTGGCCAATGAAATTGAAGAGGAA
A_33_P3255304	GGT5	gamma-glutamyltransferase 5	0.00827517	0.000230212	4.22696	down	hs|22q11.23	TCCCACCCTCTCGATCTGTATATCCTCCAGTCCAAGATTAAAGAGGCGGACTGTGGCCTG
A_23_P69573	GUCY1A3	guanylate cyclase 1, soluble, alpha 3	0.00828341	0.000230887	9.65996	down	hs|4q32.1	AGCCCAACAACTTACAGATTACTCAAAGACTGTCCTGGTTTCGTGTTTACCCCTCGATCA
A_24_P406814	FAM53B	family with sequence similarity 53, member B	0.00839719	0.000236059	7.49849	up	hs|10q26.13	TAGGATAGTCTGACCTTCTAGCATAGTCTTTTTGGCAAATGATTTGTGTTTTCAGTGTGT
A_24_P396753	TRIB2	tribbles pseudokinase 2	0.00839719	0.000239321	15.3539	up	hs|2p24.3	GGACCATCCTTGGTTTTCTACAGATTTTAGCGTCTCGAATTCAGCATATGGTGCTAAGGA
A_24_P212129	ZNF33A	zinc finger protein 33A	0.00839719	0.000239652	2.693	up	hs|10p11.1	TATTGTGTTCACAAACCAGAGGTGATCTTCAGGCTGCAACAAGGAGAAGAGCCATGGAAA
A_24_P13311	SLC15A4	solute carrier family 15 (oligopeptide transporter), member 4	0.00839719	0.000239933	6.60448	up	hs|12q24.32	AACGGCTGCTATTTGAACTATTACTTTTTTCTTCTGGCTGCTATTCAAGGAGCTACCCTC
A_33_P3384108	SLC19A1	solute carrier family 19 (folate transporter), member 1	0.00839719	0.000239222	1.87281	up	hs|21q22.3	CTGAGCTGTGACATTGCTGGTCATCCTTGGTGCTCTTGCTTTTTTGAAAGATGCTTTTTT
A_23_P63026	LGALS8	lectin, galactoside-binding, soluble, 8	0.00841015	0.000240755	4.90697	up	hs|1q43	TGATAATTTACTGTGATGTTAGAGAATTCAAGGTTGCAGTAAATGGCGTACACAGCCTGG
A_24_P397515	HMGN4	high mobility group nucleosomal binding domain 4	0.00847415	0.000243499	4.80323	up	hs|6p22.2	TCCTGCTGGTTTTACTTTAGTCCCTCCATGTCAAAGTGGGCCTGAGAAAAGCTCATACAT
A_23_P36322	INPPL1	inositol polyphosphate phosphatase-like 1	0.00848095	0.000244151	2.83958	up	hs|11q13.4	CAGGGCAGTATCTCTCTGCCTATTTATTGGGGTGCCTATTTATTGGGGATCTGCATTCCC
A_24_P366526	SYNGR2	synaptogyrin 2	0.00850022	0.000246035	1.30937	down	hs|17q25.3	GGAGATGCCCGGCCCTGGGATGCTGTTTGGAGATGGAATAAATGTTTTCTCATTCAAAAA
A_24_P202139	METTL9	methyltransferase like 9	0.00854309	0.000248239	13.7764	up	hs|16p12.2	TAAGTATTCTCATTTATATGCTCATAGAAGTCATCAGATCAACACATTCACTCCAACACC
A_23_P346969	PIK3CB	phosphatidylinositol-4,5-bisphosphate 3-kinase, catalytic subunit beta	0.00854542	0.000248766	2.40655	up	hs|3q22.3	AAGAAGCACTCAAACAGTTTAAGCAAAAATTTGATGAGGCGCTCAGGGAAAGCTGGACTA
A_33_P3311907	TBC1D7	TBC1 domain family, member 7	0.00859419	0.000251573	5.16468	up	hs|6p24.1	AGAAACTTTGTACTTTTAGTCAGAGGTTCCCTCTCCCGTCCATGTACCGTGCATTGGTAT
A_23_P104996	BEST1	bestrophin 1	0.00861114	0.000253536	10.8965	down	hs|11q12.3	TCAAAGAACCTTTGGAACAATCACCAACCAACATACACACTACACTCAAAGATCACATGG
A_33_P3209200			0.00862582	0.00025482	3.51372	down	hs|15q13.3	TTTACATGTCTGACCATCAAGACTCTTCTGGGTCATATTCAGTTCATGCTGATATTTTCC
A_23_P201808	PPAP2B	phosphatidic acid phosphatase type 2B	0.00868509	0.000257038	2.30239	down	hs|1p32.2	TATGGATCAACCACATGCACATCCTTACTACAGAATCCGTCCTTTCATTTCAACTTATAG
A_32_P42054	DND1	DND microRNA-mediated repression inhibitor 1	0.00869723	0.000258802	2.26715	up	hs|5q31.3	GTTTTGGTTTCTGTATAGTTTTGGGTCTTTCTATGCTGGTTGTATTTATGTTAAACCCCT
A_33_P3209346	IARS	isoleucyl-tRNA synthetase	0.00876749	0.000261836	5.57665	up	hs|9q22.31	GATCCTTCAGTATTTGTAACTTTCCCTTTGGAAGAAGATGAAACTGTATCTTTAGTTGCT
A_33_P3243618	GPR137B	G protein-coupled receptor 137B	0.008768	0.000262323	7.35284	up	hs|1q42.3	CGGTGTCACCGTGATACTGCTTTACACCTCTCGGGCCTGCTACAACCTGTTCATCCTGTC
A_33_P3417432	LOC100129098	WAS/WASL-interacting protein family member 1-like	0.0089202	0.000268877	5.47151	down	hs|8q11.23	CCCGTCTGCAATGTTGTTTGAGTTGTTGTAAGCGTGTGCATCATTTACATTTTTAAAATT
A_33_P3293798	KRTAP10-1	keratin associated protein 10-1	0.0089202	0.000271196	2.70521	down	hs|21q22.3	TATGTGCCCACCTGCTCTGAGGATTCCTCTTCATGCTGCCAGCAGTCTAGCTGCCATCCA
A_33_P3310377	OR2B11	olfactory receptor, family 2, subfamily B, member 11	0.0089202	0.00027025	2.96091	down	hs|1q44	AAAGATATGAAGGGGGCTCTGAGGAGACTTCTGGCCAGGATCTGGAGGCTCTGTGGATGA
A_33_P3293254	GPSM1	G-protein signaling modulator 1	0.00892774	0.000271906	2.90599	down	hs|9q34.3	AAGACACTGAGTGCCATCTACAGCCAGCTGGGCAACGCCTACTTCTACCTGAAGGAGCAC
A_21_P0014042	SIRPB1	signal-regulatory protein beta 1	0.0089703	0.000275133	4.26931	up	hs|20p13	TCACAAAGAGAAACAACATGGACTTTTCCATCCGCATCAGTAACATCACCCCAGCAGATG
A_33_P3211153	ANKS3	ankyrin repeat and sterile alpha motif domain containing 3	0.0089703	0.000274881	2.91674	down	hs|16p13.3	AATGAGGACTGGGGCACCTGGAAAATGCCATTTTTTGGAAAATAAAATTTAAGAACAGCT
A_23_P320021	TULP1	tubby like protein 1	0.0089703	0.000274485	1.65642	down	hs|6p21.31	GCGGGTAGGACGGAGATGAAGAACATCTGGAGTTGGAGCCGCACATCTGGTTTCGGAGTT
A_33_P3361707	MDM2	MDM2 proto-oncogene, E3 ubiquitin protein ligase	0.00902298	0.00027772	6.65379	up	hs|12q15	AAGCCCTGCCCAGTATGTAGACAACCAATTCAAATGATTGTGCTAACTTATTTCCCCTAG
A_24_P108311	NEDD4L	neural precursor cell expressed, developmentally down-regulated 4-like, E3 ubiquitin protein ligase	0.00903555	0.000278633	7.56793	up	hs|18q21.31	GAGTGTTGGTTCCTTTTTCTTATTGGTTGAAAATTACCTGGTAGTGATCAGAAAACTTAG
A_23_P14716	ADPGK	ADP-dependent glucokinase	0.00906037	0.000280422	3.99813	up	hs|15q24.1	TTTCCATTCCGTGTTACAATGACAATATTTAATGAGCATAACCTTCTCAGTCTCCTGCTC
A_33_P3397755	MAPKAP1	mitogen-activated protein kinase associated protein 1	0.00906037	0.000281947	1.40152	up	hs|9q33.3	AAGAAGATCGATGTCTACCTCCCTCTGCACTCGAGCCAGGACAGACTGCTGCCAATGACC
A_33_P3270599	TPM2	tropomyosin 2 (beta)	0.00910967	0.000285249	17.7961	down	hs|9p13.3	CGAGCAGAGTTTGCCGAGAGGTCTGTGGCAAAGTTGGAGAAAACCATCGATGACCTAGAA
A_33_P3404123	KRTAP9-7	keratin associated protein 9-7	0.00910967	0.00028529	3.12726	down	hs|17q21.2	ATCTACTGCAGGAGAACCTGCTACCACCCCACGAGTGTCTACCTGCCTGGTTGCCTAAAC
A_23_P250800	ST3GAL6	ST3 beta-galactoside alpha-2,3-sialyltransferase 6	0.00912117	0.000286141	13.4869	up	hs|3q12.1	ATGTCACGAAGTTCACCTAGCTGGTTTTAAATACAACTTTTCTGACCTCAAGAGTCCTTT
A_23_P254648	FBXW2	F-box and WD repeat domain containing 2	0.00913111	0.000287005	3.74283	up	hs|9q33.2	ATTGGGAGAGAAATCAACTGTAAGTGCTTAAAGACATTGTCTGTCTCTGAGGATAGAAGT
A_23_P59099	OR11A1	olfactory receptor, family 11, subfamily A, member 1	0.00913111	0.000287435	1.87275	down	hs|6p22.1	ACATGCTCCTCCCACCTAGCTGTAGTGACCACATTCTATGGAACGCTCATGATCTTTTAT
A_23_P501134	LIG3	ligase III, DNA, ATP-dependent	0.00914145	0.000288253	3.39908	up	hs|17q12	GGAAATCTGCCACTAACCTTCCCCAACTCAAGGAACTGTACCAGTTGTCCAAGGAGAAGG
A_23_P145437	PHIP	pleckstrin homology domain interacting protein	0.009157	0.000289236	3.30429	up	hs|6q14.1	GCTGTTGTTCGAAGACACCTCTTTAACTTTTGGAACTTCTAGTAGAGGACGAGTCCGAAA
A_19_P00801634	NOP56	NOP56 ribonucleoprotein	0.00916147	0.000290136	2.4315	up	hs|20p13	TCCAGAGAGGTGTGAGGAGACGAGTGAAAAACCCAAAAAGAAGAAAAAGCAAAAGCCCCA
A_23_P58529	DIMT1	DIM1 dimethyladenosine transferase 1 homolog (S. cerevisiae)	0.00916857	0.000291575	1.6022	down	hs|5q12.1	CAAGTTCAGGAGCCGCAGAGACGCACAACTTTACACTTATCATTTCTAACAGTTTATTGT
A_33_P3415895	NRBF2	nuclear receptor binding factor 2	0.00918338	0.000293528	3.14784	up	hs|10q21.3	ATTTTGTAGAAACGTCAGAGTTATGGAGCTTGCCACCACATGCAGAAACTGCTACAGCCT
A_33_P3241388	SLC4A5	solute carrier family 4 (sodium bicarbonate cotransporter), member 5	0.00919657	0.000294445	14.4159	down	hs|2p13.1	ATAAAGATTCCCATGGAAAGTGTCCAATCAGATCCCCAAAACGGTATCCACTGCATTGCC
A_24_P143574	SIRPB1	signal-regulatory protein beta 1	0.00934142	0.000301093	5.11465	up	hs|20p13	GTTCAAAAATGGGAATGAGCTCTCAGACTTCCAGACCAACGTGGACCCCGCAGGAGACAG
A_33_P3397288	EDN3	endothelin 3	0.00934142	0.000300099	14.7016	down	hs|20q13.32	AACAAAGCAAGCAGGCTTTAGACCTCCACCATCCAAAGCTCATGCCCGGCAGTGGACTCG
A_33_P3333146	RAP1GAP2	RAP1 GTPase activating protein 2	0.0093428	0.000301872	2.43582	down	hs|17p13.3	ACTCCCCGAGATCGAACCTGAAATTCCGCTTTGACAAGCTCAGCCATGCCAGCTCTGGTG
A_32_P214665	PCP4L1	Purkinje cell protein 4 like 1	0.0093428	0.000302143	5.09408	down	hs|1q23.3	TGTACTACATGAAGGATGCTTGGGGCTTTGCTAACCTGCTCACCGCTAACCCTCCAAGTC
A_23_P343808	SOS1	son of sevenless homolog 1 (Drosophila)	0.00951255	0.000312751	5.00795	up	hs|2p22.1	TTATTACCACCACGAGAACCTGTGAGGACACCTGATGTTTTCTCAAGCTCACCACTACAT
A_33_P3351836	C2orf73	chromosome 2 open reading frame 73	0.00951255	0.000312667	3.41136	down	hs|2p16.2	AAGGCCTCCCACCAACAGCCAGCAAAGAACTGAGACCTTCTGCCTACAGTCATGAGTCCT
A_21_P0013471	XLOC_l2_014171		0.00966257	0.000320082	4.57979	up	hs|8p12	ACTTCAGGGAGTCTGAATTAGATGCGCTTCTTCCCATTCCTCCCTCTAATTACAACAAGC
A_33_P3299386	ZNF550	zinc finger protein 550	0.00966257	0.000319567	2.90629	up	hs|19q13.43	TGTGGGAAGGCCTTCAAACGCAGGTCACACCTTCTGCAGCACCAAAGGGTCCATACATGA
A_24_P102650	MUC5B	mucin 5B, oligomeric mucus/gel-forming	0.00966257	0.000319428	2.80829	down	hs|11p15.5	CCAGCCAGTCCAGCTGAATGAAACCTGGGTCAACAGCCATGTGGACAACTGCACCGTGTA
A_33_P3240333	PITX1	paired-like homeodomain 1	0.00971244	0.000322459	5.90329	down	hs|5q31.1	AAGAGCTTCACCTTCTTCAACTCCATGAGCCCGCTGTCGTCGCAGTCCATGTTCTCAGCA
A_23_P144622	GNPDA1	glucosamine-6-phosphate deaminase 1	0.00973199	0.000324532	5.8133	up	hs|5q31.3	GTCAGGAATTTCTCTCCTTACACGCACTGATTTTCAAGTGGGAGGGAATTAGGGGCTTAT
A_33_P3326235	HBM	hemoglobin, mu	0.00982027	0.000329738	2.72306	down	hs|16p13.3	GAAAAATACCGCTGAGCCCTGTGCTGCGCAGGCCTTGGTCTGTGCCTGTCAATAAACAGA
A_32_P193822	ZC3H11A	zinc finger CCCH-type containing 11A	0.00985923	0.000332107	6.22318	up	hs|1q32.1	AGCCAACAGGATGTCAAAAATTAAACTGCGTTTTCCATCACAATAGAGGACGATATGTTG
A_23_P170608	TSPYL2	TSPY-like 2	0.00990981	0.000334344	11.6744	down	hs|Xp11.22	ATGATGACGACAGAGACATTGAGTACTATGAGAAAGTTATTGAAGACTTTGACAAGGATC
A_21_P0011925	lnc-TEX261-2	lnc-TEX261-2:1	0.0099319	0.000335624	2.92356	down	hs|2p13.3	TTCCATCCTGGCTGCCCTGTGGAAGCCCTGAAGAAATGGGACGTGGCCCTGTGGAAGCAG
A_23_P59138	POU5F1	POU class 5 homeobox 1	0.00993555	0.000336816	2.56522	down	hs|6p21.33	GGAGTTTGGGGCAACTGGTTGGAGGGAAGGTGAAGTTCAATGATGCTCTTGATTTTAATC
A_23_P45389	RAB9A	RAB9A, member RAS oncogene family	0.00995754	0.000338098	5.47404	up	hs|Xp22.2	CTTTGAGGAAGCGGTTCGAAGAGTTCTTGCTACCGAGGATAGGTCAGATCATTTGATTCA
A_21_P0013717			0.00995962	0.000338704	3.65249	up	hs|9p22.1	AGCCCGGTGATAACAGAACGATACCAAGGTGAGAAGCAGCTTCCTGTCCTGGATAAAACG
A_33_P3355247	CCDC69	coiled-coil domain containing 69	0.00997327	0.000340242	1.96796	down	hs|5q33.1	TTTGACATAAAGGAGACAGCCCCTGGTCCCAGCTTGTCAGCTCTGCTGCCGACTTGCTGA
A_23_P100912	GIT1	G protein-coupled receptor kinase interacting ArfGAP 1	0.00997782	0.000341471	2.82004	up	hs|17q11.2	CACAGGCCCCAACCTGTGTGCTGGGGTCCCCAGCAGCAAACACTGGAAAGTCTGTTTTTT
A_23_P143016	ARID5A	AT rich interactive domain 5A (MRF1-like)	0.00997782	0.000341344	1.87092	down	hs|2q11.2	ACAAGTGAAGAAGAAGGCAGTGGGAAAACTGGGTTTATCTCAAGGCAGCAGCCTGAGCCC
A_33_P3308050	EIF4E2	eukaryotic translation initiation factor 4E family member 2	0.0100467	0.000346094	3.25116	up	hs|2q37.1	GAGTGCTTAACCTACCTCCCAACACCATTATGGAATACAAAACTCACACCGACAGCATCA
A_33_P3320403			0.0100467	0.000346531	2.52639	down	hs|19q13.33	AGAGTGTGTGCTGGGGAAGGACCTCTGCTGGGCCTGCTGGATTGCAAAGAGCAAGTTTAA
A_33_P3418010	NUP62	nucleoporin 62kDa	0.010117	0.000349502	2.28048	up	hs|19q13.33	GGGTTGTGGCAAGATACTTGTTTGTTTGTTTCTTTCTTTCACATGACTGCCCTTGACATG
A_33_P3339375	ARHGAP11B	Rho GTPase activating protein 11B	0.0101519	0.000351799	5.29152	up	hs|15q13.2	TCACTGGAAGGCTTTGAAGAAGGTGAATATGAAACTCCTGGTGAATATAAGAGAAAGAGA
A_24_P207727	MED15	mediator complex subunit 15	0.0101687	0.000352929	4.11854	up	hs|22q11.21	CCTATAGAACACAGAGGACATAGGAAACCCTTAAAACACACATGGGATTCTCTGGTCACA
A_33_P3285277	CACNB2	calcium channel, voltage-dependent, beta 2 subunit	0.0102194	0.00035536	2.61388	down	hs|10p12.31	GTTCGGACAAATGTCAGCTACAGTGCGGCCCATGAAGATGATGTTCCAGTGCCTGGCATG
A_23_P164674	ZNF225	zinc finger protein 225	0.0102194	0.000356622	1.6797	up	hs|19q13.31	CATACAAATGTGAAGAGTGTGGGAAGGGCTTCAACAGTAAGTTTAATCTTGACATGCACC
A_23_P79927	NOP56	NOP56 ribonucleoprotein	0.0102889	0.000360799	3.85645	up	hs|20p13	GCCACATACTGCCGTCTTGCCCAGTTTATTGGAAACCGAAGGGAACTGAATGAGGACAAG
A_23_P29124	GP1BB	glycoprotein Ib (platelet), beta polypeptide	0.0103842	0.000365438	2.1647	down	hs|22q11.21	GGGAGGCGAACCCGCACTTCCAGGCTTGGGAGGACCATGGGGCACAATGCGGTCCAGACC
A_23_P216501	TPM2	tropomyosin 2 (beta)	0.010394	0.000366633	6.61659	down	hs|9p13.3	TGCCAAGGAGGAGAACGTCGAGATTCACCAGACCTTGGACCAGACCCTGCTGGAACTCAA
A_23_P11025	ZNF185	zinc finger protein 185 (LIM domain)	0.010394	0.000368578	2.82534	down	hs|Xq28	ACTAACACACAGGCACTCAATGAATGAGTGAAGGAAATAAAAGTCACCCCGTTGGTGAGA
A_33_P3339990	LOC100128429	uncharacterized LOC100128429	0.010394	0.000368556	3.05531	down	hs|19p13.11	ACACAGATTGATGCACAGCACAGATGGGCCTCTGGACCCAGAACCCCTGTCTACTCTCCT
A_33_P3372840	CXCL12	chemokine (C-X-C motif) ligand 12	0.010394	0.000367426	6.24462	down	hs|10q11.21	AGAAGAAGAGAAAGGCTGCCCAGAAAAGGAAAAACTAGTTATCTGCCACCTCGAGATGGA
A_33_P3304983	PRKAR2B	protein kinase, cAMP-dependent, regulatory, type II, beta	0.010394	0.00036788	1.57866	down	hs|7q22.3	AGATGGGGAGCATGTAATTGATCAAGGTGACGATGGTGACAACTTTTATGTAATTGATAG
A_32_P148122			0.0103995	0.000369501	1.546	down	hs|9q21.11	ACATCCAGATGACCCAGTCTCCATCCTCCCTGTCTGCATCTGTAGGAGGCAGAGTCACCA
A_33_P3330323	MGA	MGA, MAX dimerization protein	0.0105411	0.000376256	6.57039	up	hs|15q15.1	CTACTTGTACTTTGAAAGTATGATGACTTGTGCTCGAGTTCGAGTATATGAGCGAAAAAA
A_21_P0013965	SMG1	SMG1 phosphatidylinositol 3-kinase-related kinase	0.0105928	0.000379784	8.3708	up	hs|16p12.3	TTTTTTCTATACCAGTTGCCAAACTTGTCAGGACTGGCTAACGCGGATTCGACTCTCCAT
A_33_P3272330	DNMT3A	DNA (cytosine-5-)-methyltransferase 3 alpha	0.0105928	0.000379715	3.94223	up	hs|2p23.3	TGTGTAAGGGACATGGGGGCAAACTGAGGTAGCGACACAAAGTTAAACAAACAAACAAAA
A_33_P3250394	TRPC2	transient receptor potential cation channel, subfamily C, member 2, pseudogene	0.0105928	0.000380187	3.43214	down	hs|11p15.4	ATCATCATCTTCGTCCCAGTCTGTACTGTGGGTGTCCTCCCCAGAAAGTTCACCCCCTGT
A_33_P3409575			0.010629	0.000384209	3.66024	down	hs|9q34.3	ACAACTGCACACCACAGAGCTCGGGAAAACCAACAGCATCTCAGTGTAGCGGGGAGATGG
A_23_P132378	CELSR1	cadherin, EGF LAG seven-pass G-type receptor 1	0.0106307	0.000387778	7.70904	up	hs|22q13.31	CCTCACACCTGAATGAATTATACATGTGCCTTACCAGGTGAGTGGTCTTTCGAAGATAAA
A_33_P3258782	AP1S2	adaptor-related protein complex 1, sigma 2 subunit	0.0106307	0.000387839	12.0797	up	hs|Xp22.2	TCAGGAAACATCCAAGAAAAATGTCCTTAAAGCAATTGAGCAGGCTGATCTACTGCAGGA
A_33_P3284345	NRG1	neuregulin 1	0.0106307	0.000387795	2.61849	down	hs|8p12	AGAAAACTTTCTGTGTGAATGGAGGGGAGTGCTTCATGGTGAAAGACCTTTCAAACCCCT
A_23_P30805	HIST1H4J	histone cluster 1, H4j	0.0106378	0.000388671	1.44064	up	hs|6p22.1	AAGCGCCAGGGCCGCACCCTCTACGGTTTCGGTGGTTGAGCGTCCCTTTCTATCAATAAA
A_23_P94216	LONRF1	LON peptidase N-terminal domain and ring finger 1	0.010687	0.000391043	6.61057	up	hs|8p23.1	GGGTCATTTATTGCCCAAGTTTACAAGAGTAGCGATACAAGTTTTTGCAAATTGAATTTG
A_23_P28697	HAAO	3-hydroxyanthranilate 3,4-dioxygenase	0.0106888	0.000392261	2.84093	down	hs|2p21	CTGATGACAGCCTCCTGGTGCTAGCTGGGACCTCGTATGCCTGGGAGCGAACACAAGGCT
A_23_P253841	HSF1	heat shock transcription factor 1	0.0107122	0.000393694	1.71409	down	hs|8q24.3	GATATATACACACAGTGGATGGACGGACAAGACAGGCAGAGATCTATAAACAGACAGGCT
A_33_P3257609	PPP1R12B	protein phosphatase 1, regulatory subunit 12B	0.0107459	0.000395513	3.81128	down	hs|1q32.1	ACAAAACTTCAGGAAGCCCAGCTAGAGCTAGCAGATATAAAGTCCAAGCTTGAGAAGGTG
A_33_P3379199	UQCR10	ubiquinol-cytochrome c reductase, complex III subunit X	0.0107708	0.000397006	4.28798	up	hs|22q12.2	TTCTTCGAGCGCGCCTTCGATCAAGGCGCGGACGCTATCTACGACCACATCAACGAGGGG
A_33_P3223208	CEP83	centrosomal protein 83kDa	0.0107746	0.00039773	2.35178	up	hs|12q22	CAAACTGGAAATAACAGACATCAAACTGGAGACAGCAAGAGCTAAGAGTGAGCTAGAAAG
A_23_P100499	ROGDI	rogdi homolog (Drosophila)	0.0108767	0.000403252	3.56393	down	hs|16p13.3	CAGCAGATCCAGGATGCCAGAAACCATGTGAGCCAAGCCATTTACCTGCTTACCAGCCGG
A_23_P252236	KLKB1	kallikrein B, plasma (Fletcher factor) 1	0.0109213	0.000405493	3.89507	down	hs|4q35.2	AGATATCAAGATTATAAAATAACCCAACGGATGGTCTGTGCTGGCTATAAAGAAGGGGGA
A_33_P3356035	SMG7	SMG7 nonsense mediated mRNA decay factor	0.0109222	0.000406115	2.4419	down	hs|1q25.3	CAGCATAGTCCATAGTGGGAGCTGGTGATGCATGACACTGGAGGACCTGAAAATGGGGTC
A_23_P104509	FAM53B	family with sequence similarity 53, member B	0.0109554	0.000408057	3.7716	up	hs|10q26.13	CTCACATGAGCAGTTTTCCTTTGTGGAATACTGTCCTCCCTCAGCCAACAGCACACCTGC
A_33_P3300893	MADD	MAP-kinase activating death domain	0.0110501	0.000413251	2.77425	up	hs|11p11.2	GTTGTGCTTGTGGCGTAGAAATGGCTCTGAGACCCAGCTCAACAAGTTCTATACTAAAAA
A_23_P151059	FAM90A1	family with sequence similarity 90, member A1	0.0111012	0.000416025	4.85036	down	hs|12p13.31	TGGAAACGCGCCAGGAAAAGCTTCCGTGCCAGTGATTCGTTGCCTCAGAAACTGCATGAC
A_21_P0000152	CD44	CD44 molecule (Indian blood group)	0.011109	0.000417644	5.46165	up	hs|11p13	CAAAGAGTCTTTATACCTCCCTTCAGCTTCCTCATTTTCCCTTGGATTACTTTTGCTCAA
A_33_P3239417	TMEM200C	transmembrane protein 200C	0.011109	0.000419432	10.5961	up	hs|18p11.31	TTCCAGGTCTCATGCCATAGGGGTAGAAGAAGAACTGGAAAGCACAGGCATTTAGAGAAA
A_33_P3399453	CAPZA1	capping protein (actin filament) muscle Z-line, alpha 1	0.011109	0.000420091	6.63306	up	hs|1p13.2	CATGGAATACTGTTGAACCTATAGCATTGTCTGATTCTTTTGTGTTCTCTGCTTTGTAAT
A_33_P3408762	LMNA	lamin A/C	0.011109	0.00041801	1.7745	up	hs|1q22	AAGCGCAAACTGGAGTCCACTGAGAGCCGCAGCAGCTTCTCACAGCACGCACGCACTAGC
A_23_P118693	FOXN1	forkhead box N1	0.0112377	0.000431148	1.71011	down	hs|17q11.2	ATCTTCATCCCAACAGCCCAGCAAGAAGGAGGAGACAGAGAGCTCCTCCCTGGGTTGTCT
A_23_P401472	CHRM3	cholinergic receptor, muscarinic 3	0.01128	0.00043338	4.25341	down	hs|1q43	CCAGAAGAGCGTGGACGATGGAGGCAGTTTTCCAAAAAGCTTCTCCAAGCTTCCCATCCA
A_33_P3342663	ADAM33	ADAM metallopeptidase domain 33	0.0113105	0.000436984	2.7318	down	hs|20p13	GCACCGAAACTTGAACCACACCAAACAGCGTCTCCTGGAAGTCGCCAACTACGTGGACCA
A_23_P129101	HEXA	hexosaminidase A (alpha polypeptide)	0.0113127	0.000438222	4.24289	up	hs|15q23	GCCCTGACTGGAAGGATTTCTACGTAGTGGAACCCCTGGCATTTGAAGGTACCCCTGAGC
A_23_P98898	CDK2	cyclin-dependent kinase 2	0.011341	0.000441825	11.5181	up	hs|12q13.2	TGCTGCCACAATGTTTATAAAGGCCAAATGATAGCGGGGGCTAAGTTGGTGCTTTTGAGA
A_33_P3325723	CHN1	chimerin 1	0.011341	0.00044174	10.7272	down	hs|2q31.1	TCCTGTAGCTGCATTATTTCTTGATTAGAGGTTTGGGCATATAACCAGATTAAAGTGAAG
A_23_P67661	COX7A1	cytochrome c oxidase subunit VIIa polypeptide 1 (muscle)	0.011341	0.000441508	4.85487	down	hs|19q13.12	CATCCCGTTGTACCTGAAGGGCGGCATCGTTGACAACATCCTGTACCGAGTGACAATGAC
A_24_P98613	TSPAN14	tetraspanin 14	0.0113462	0.000443249	2.05118	up	hs|10q23.1	TAAGTACTGAATAACTCCCCTGGGGATAGCTGGGGCATTTGTCTAGCTGGGCTACCTTCT
A_23_P4096	CA4	carbonic anhydrase IV	0.0113641	0.000445782	5.6325	down	hs|17q23.1	TAATATCCCCAAACCTGAGATGAGCACTACGATGGCAGAGAGCAGCCTGTTGGACCTGCT
A_24_P308029	HSPB6	heat shock protein, alpha-crystallin-related, B6	0.0114174	0.000449102	11.2508	down	hs|19q13.12	CTGAGTCCTCTACAAAGACATCCGGGTACTACATTTCCATCCCTTCCCTATTTTGACACC
A_23_P139820	SLC11A2	solute carrier family 11 (proton-coupled divalent metal ion transporter), member 2	0.0115405	0.000456429	4.04797	up	hs|12q13.12	TTATCTGGGCTTTGTGTTCTACTTGGGTTGGCAATGTTTGATTGCACTGGGCATGTCCTT
A_33_P3379391	H2AFJ	H2A histone family, member J	0.0115435	0.000457169	2.27091	down	hs|12p12.3	GATCGAGCTGAGCTCGGGGCAGGAAGTGTCTGCGGCCATATTTTTCAAAAAGTGGAGTAA
A_33_P3421476			0.0115627	0.000458551	4.04647	down	hs|1q25.1	GGCAGCCTGTTTGGTCTGGTGTTTTCGCTGCTTCTCTATCAACTGCTCCACATCCGATGC
A_23_P388900	SLC22A15	solute carrier family 22, member 15	0.0118494	0.000472472	3.11474	down	hs|1p13.1	AGGCTAGGCTGGCCATCAGTTGCTTATTTCAGATGTGTCACTAAATTTTCCTTCTAGATG
A_24_P373844	KCTD15	potassium channel tetramerization domain containing 15	0.0119587	0.000478948	6.85252	up	hs|19q13.11	AAGCATTTTTACACTTCCTGGAATGAGTATATTATCAGCAATCTTTTGTCAAATGCCAGC
A_33_P3299209			0.0119587	0.000479405	2.84118	down	hs|4p16.1	AACTGGTTCACCAAGGAAGACTTTGACTTTGTGACTCTGTGCTACAGAGAGCCAGATAAC
A_33_P3257903	GSTA4	glutathione S-transferase alpha 4	0.0120739	0.000485505	5.82022	up	hs|6p12.2	ATTCTCCACTACATAGCAGACAAGCACAATCTCTTTGGCAAGAACCTCAAGGAGAGAACC
A_23_P97309	CASP9	caspase 9, apoptosis-related cysteine peptidase	0.0121179	0.000489044	2.56905	down	hs|1p36.21	AGTAACGCGTCTTCCTGAGTGGTGCCAAACAAAAAGGTTCTCAGGTGTTGCCAAATATGT
A_21_P0011431	HERC2	HECT and RLD domain containing E3 ubiquitin protein ligase 2	0.0121261	0.000490028	1.69651	up	hs|15q13.1	AGATCATGCAGAGCGAAGCCACCAAGACTTTATGCGGACTGCTGCAAATATTAGTGGAAA
A_33_P3251547	lnc-C7orf11-1	lnc-C7orf11-1:1	0.0121599	0.00049205	3.92555	down	hs|7p14.1	GCCGTCTGTTTCTATAAGCCTGTCTGCTTGCCTGAATATTAAAGAGATTTGAAATTCCCA
A_32_P87531	DNAH14	dynein, axonemal, heavy chain 14	0.0121829	0.000497016	6.67766	up	hs|1q42.12	AGTGTAAAGGAAGTAGAACTCATACCTACTTTGGAATGGCTATCAGAAAGAAGACATTAC
A_33_P3257528	ZNF451	zinc finger protein 451	0.0121829	0.000496582	4.64346	up	hs|6p12.1	TCTTGAATACATTGATCTGGTCAGCAGTGATGATGAAGAGCCTAGCACCTCTTATACTGA
A_23_P130333	TTR	transthyretin	0.0121829	0.000497978	28.3153	down	hs|18q12.1	GTTTTCACCTCATATGCTATGTTAGAAGTCCAGGCAGAGACAATAAAACATTCCTGTGAA
A_33_P3235204	ELMOD3	ELMO/CED-12 domain containing 3	0.0121829	0.000496991	3.67237	down	hs|2p11.2	TTCTCTGCCCTGACTGTCGCCCTTTTCTGGTCTTATACTTATGACAAGCATATATTCTGA
A_23_P395911	FBXO17	F-box protein 17	0.0121829	0.000498879	1.74307	down	hs|19q13.2	CATAGAAAATCTGGTCTCTTCCCTGGGGCTCTGGCTCTTCCCTGAAGTCATCAGGCACCT
A_21_P0009459			0.012189	0.000499786	3.55836	down	hs|18p11.21	TAAACACCAAAATTGTGTTTAACAGAACCAAACAGCGCCACGCACTTGTGACCCTGACCT
A_23_P368145	GORAB	golgin, RAB6-interacting	0.0121971	0.000500774	3.8574	up	hs|1q24.2	CTGGAATTTATGTGAAGAACCAAACAACTTAAACCAGCATCACTTTTGTCTTCAATTTGC
A_24_P101786	THADA	thyroid adenoma associated	0.012223	0.000504576	3.31022	up	hs|2p21	CATCCATTTGTAACAGTCTTTTTGAAGCATTGTTTCCTGGATCTTCCTACTCGACTAGAT
A_33_P3353732	LOC100131581	uncharacterized LOC100131581	0.012223	0.000502671	2.84137	down	hs|8p23.1	TCCTCATCCAGAATACCTCAGAGACACACCCAGAATAGTGTGTAGCCAAATATCTAGGCA
A_33_P3243069	KIAA0040	KIAA0040	0.012223	0.000504869	2.49166	down	hs|1q25.1	TGATCATCACACTCCTCTTCATCTGTTGCCATTGCTGCTGGAGCCCACCAGGCAAGAGGG
A_21_P0006723			0.0122327	0.000507656	2.77163	up	hs|10p15.2	TTTGGTTATTTTATTATTTCATAATGCTGAGCTGTGATGGACCTGACGACATCTGAGAAA
A_24_P376229	UBA2	ubiquitin-like modifier activating enzyme 2	0.0122327	0.000507516	5.79502	up	hs|19q13.11	AAGGGAAAAAATTGACAGCAGTGACTTGAAAATGATTCTGCTCCCTTTGAAAGCATTCAT
A_24_P352388	CDHR5	cadherin-related family member 5	0.0122327	0.00050816	3.5715	down	hs|11p15.5	CACATATCGAATTACCAACCACTCACACTTCCGGATGGAGGGAGAGGTTGTGCTGACCAC
A_33_P3403361	TIMM23	translocase of inner mitochondrial membrane 23 homolog (yeast)	0.0124113	0.000518092	2.51649	up	hs|10q11.23	ATTTTACCTACCGGAGCTAATAAAACCCGGGGCAGATTTGAGCTGGCCTTCTTTACGATT
A_33_P3256168	SNX30	sorting nexin family member 30	0.0124113	0.000518854	2.09563	up	hs|9q32	GCAGGACTTCCGGCAGCTACTCATGGGGATGGCTGACAAGAACATCCAGTATTATGAGAA
A_23_P101281	ZNF587	zinc finger protein 587	0.0124113	0.000518917	4.13726	up	hs|19q13.43	ACACAAAACCTTTGTAATCAGGGGGAATTAAAGAGCCTTCCTGGAAAATGGAGGTTGCAA
A_21_P0004052			0.0124113	0.000518477	5.5247	down	hs|5q23.1	CATTATTGTTCCCTTTTGGGAGCTAACTCAGCACACACTCACTTTATCTGACTCGTGTCG
A_23_P84929	SLC38A5	solute carrier family 38, member 5	0.0124251	0.000520518	4.32754	down	hs|Xp11.23	AGGCCCTGTGCTTTGGAGTCCTGGGAGTCCTCTTCATGGCCGTCAGTCTAGGCTTTATGT
A_33_P3316064	CA5BP1	carbonic anhydrase VB pseudogene 1	0.0124469	0.000523757	2.48596	up	hs|Xp22.2	AATACACAGTTAATTTTAGAAACAAAGGCTGGGCATGATTCCATCCTAAGCAGCAATTCT
A_33_P3273969	ZC3H11A	zinc finger CCCH-type containing 11A	0.0125677	0.000531542	5.33462	up	hs|1q32.1	GACCTTCTGCTTGAGCTATCAGAAATGATTGATAGCTGAAGGTGGTAGTGAGGACACTTT
A_33_P3240972	GOLGA6L7P	golgin A6 family-like 7, pseudogene	0.0125677	0.000531298	1.96139	down	hs|15q13.1	ATGGGGGAGCAGAAGGAGCAGATGCGGAAGCAGGAGGAGCACATGGGGGAGCAGAAGGAG
A_23_P215875	DCAF13	DDB1 and CUL4 associated factor 13	0.0125857	0.000534213	5.11906	up	hs|8q22.3	AAACGTATAGCTCGTCATCGACATCTACCAAAATCTATCTATAGCCAGATTCAGGAACAG
A_33_P3323463			0.0125857	0.000535693	2.57561	down	hs|11q24.1	ACCCTAGCACTGTCACAGACCTGGAGTCCATTGTAGTAATTTGTTTTATTTCCTACCAAG
A_33_P3264444			0.0126524	0.000539211	2.21367	down	hs|6p21.32	AAACCCCTCCCCGCCAAACAAAAACAAGGAGGGAGACAGGGACCAAGACACGACTGCTCA
A_23_P393531	INPP4A	inositol polyphosphate-4-phosphatase, type I, 107kDa	0.0126553	0.000542741	4.44853	down	hs|2q11.2	GTGCGGTTAAATTCCTACTTTGAGCAGTTTAAGGAAGTTTTGCCTGAGGATTGCCTGCCT
A_19_P00321851	HIPK2	homeodomain interacting protein kinase 2	0.0126553	0.000542192	2.86023	down	hs|7q34	CCTGTTTGTGTGGTGGTGTTGCTGTTTTTTCCTTTACATGAATTAACCAAATGAATTTTG
A_23_P66260	ZNF267	zinc finger protein 267	0.0126553	0.000540617	1.66155	up	hs|16p11.2	TGTGATGAATGTGGTAAAGCCTTCAGCTATAGGTCATACCTCACTACACATCGGAGAAGT
A_33_P3235370	ZNF250	zinc finger protein 250	0.0126666	0.000543904	2.19667	up	hs|8q24.3	AACCTCAAATATGACCACACTACAGCCTGTACACAACAAGACAGTTTATCTTGTCCATGG
A_23_P43690	BNC2	basonuclin 2	0.0126807	0.000545193	7.06226	up	hs|9p22.3	GACCCCAAAATCTGTTATGTGTGCAAGAAGAGTTTCAAAAGCTCCTACAGTGTGAAACTT
A_23_P503072	CCL28	chemokine (C-C motif) ligand 28	0.0126875	0.000550102	6.10307	up	hs|5p12	ACGGCCATAAAACTCCTTATTAGAGAGTCTACAGATAAATCTACAGAGACAATTCCTCAA
A_23_P200260	PCNXL2	pecanex-like 2 (Drosophila)	0.0126875	0.000551632	2.47598	down	hs|1q42.2	CCCAAATCACCACAACCAACCAATACCGCGATCCATGAGGGACTCCTCCTGTGGAAAAGG
A_23_P380010	STARD9	StAR-related lipid transfer (START) domain containing 9	0.0126875	0.000550605	3.30252	down	hs|15q15.2	TACTGTGTGATGGGACGTTAAAAATACCAAAACAGAAAGAGGGTTTAAAAAACAGCTGCA
A_33_P3210735	LRRC55	leucine rich repeat containing 55	0.0126875	0.000551554	3.38609	down	hs|11q12.1	ACAAGCCAGGCCAGCAACCTAAATACTTGGAGAGGAACTTTTAGAAACTATAATCCTGAC
A_33_P3375127	LOC100131581	uncharacterized LOC100131581	0.0126875	0.000549482	4.23077	down	hs|8p23.1	TATAGCACATGGCCTCTTCATGAAGAAACTACTGGGAGAGAAGAAGACAAGCTGGAAGAG
A_23_P85765	CACNA1S	calcium channel, voltage-dependent, L type, alpha 1S subunit	0.0126875	0.000548258	2.67531	down	hs|1q32.1	TGGAGTCCTCCATGCCTGAGGACAGAAAGAGCTCCACACCAGGGTCTCTTCATGAGGAGA
A_23_P104318	DDIT4	DNA-damage-inducible transcript 4	0.0126875	0.000550581	1.71586	down	hs|10q22.1	TCGTGGAGGTGGTTTGTGTATCTTACTGGTCTGAAGGGACCAAGTGTGTTTGTTGTTTGT
A_23_P20683	KIAA0020	KIAA0020	0.0127036	0.000553014	4.47046	up	hs|9p24.2	TGTTCTCTGTTCTGTTTCCCAATGCAGAAAAGAAGGGGTAGGGTCCACCATACTGGTAAT
A_33_P3315679	MLANA	melan-A	0.0127089	0.000553928	22.496	up	hs|9p24.1	GCTAGCAGTACTAATCATGTGAGGAAATGATGAGAAATATTAAATTGGGAAAACTCCATC
A_24_P923251	TGM2	transglutaminase 2	0.0127784	0.000558912	7.3573	down	hs|20q11.23	TGTGTTCCTGGAGCATTTGTTGACCGCCAACTGACATCATGCTAGGTAGTGACCTAACCA
A_33_P3232273			0.0127784	0.00055902	4.15137	down	hs|15q11.2	TGAAGGGTGAGCCTTCTTCCAGCAGTCATGTTGCAAGGAAACGAAATCACGTTACTTCTT
A_23_P1981	INS	insulin	0.0127804	0.000559797	2.98412	down	hs|11p15.5	AGCATCTGCTCCCTCTACCAGCTGGAGAACTACTGCAACTAGACGCAGCCCGCAGGCAGC
A_33_P3349576	TSTD2	thiosulfate sulfurtransferase (rhodanese)-like domain containing 2	0.0128179	0.000562128	2.36153	up	hs|9q22.33	AAATAAGAAAGCTAGGCACTGTGATCAGCAGCAGTCATGAGTCCTCTCTAAAGCAGCTGT
A_33_P3211203	LOC101927919	uncharacterized LOC101927919	0.0128934	0.000567918	3.42427	down	hs|6q22.1	TTATGACATGCTTCTGTTGTCCCTTGCTGCCTGTCTGTAAGTAATAAACCCACTTCGTGT
A_33_P3236218			0.0128934	0.000569601	4.24193	down	hs|5p15.1	GACATGTGTGAGATGTGGGGAGAAATGCCCCCATTGCAGCCCATGGATTTAAGGGAGGCT
A_33_P3354604	CCL4L2	chemokine (C-C motif) ligand 4-like 2	0.0128934	0.000569463	2.32269	down	hs|17q12	ATCCAGTGAGTGGAAGTTACAGGGAGTCTGCTTCCAGTGCTGCTCCGGGAAGGATCCCAT
A_24_P263672	BMS1	BMS1 ribosome biogenesis factor	0.0128934	0.000569597	1.3858	up	hs|10q11.21	CGAGATCCAATCATATTTTCTGTAGGGTGGAGGAGGTTTCAGACCATCCCGCTCTATTAT
A_24_P870620	PTN	pleiotrophin	0.0129374	0.00057294	5.04974	down	hs|7q33	CACTCGGACTGGAGCTGAGTGCAAGCCCATGAAGACCCAGAGATGTAAGATCCCCTGCAA
A_24_P290927	UBAP2L	ubiquitin associated protein 2-like	0.0129496	0.000577657	4.49017	up	hs|1q21.3	TAATGATGCTGACTTTGAGGAGAAGGTGAAACAATTGATTGATATTACAGGCAAGAACCA
A_33_P3373707	STX7	syntaxin 7	0.0129496	0.000575855	6.67542	up	hs|6q23.2	AATTACAGAGGATGACCTCCGTCTTATTCATGAGAGAGAATCTTCTATCAGGCAACTTGA
A_33_P3325006	TSSC4	tumor suppressing subtransferable candidate 4	0.0129496	0.000576332	2.24054	down	hs|11p15.5	TGGGGTGTGGGCTGGAAGCACTGGCTCCCTGGTAGGGACAATAAAGGTTTTGGGTCTTTC
A_21_P0005621	LOC101927815	uncharacterized LOC101927815	0.0129496	0.000574772	2.78203	down	hs|8p23.2	GAGCTGGCTGGCCCATCCTCTCTTCTTTCCCTTGTTTTTCTATTTTATCTTTCAAAGCAG
A_23_P96209	REEP4	receptor accessory protein 4	0.0129619	0.000580299	3.21946	up	hs|8p21.3	CCACATGCAGGGATGCACCCACAATGTACCAAAGCAGGCTGGGCCCAGGGTTCTATTTAT
A_23_P34835	LMNA	lamin A/C	0.0130084	0.00058308	1.99906	up	hs|1q22	CTCAGTGACTGTGGTTGAGGACGACGAGGATGAGGATGGAGATGACCTGCTCCATCACCA
A_23_P70445	HIST1H3E	histone cluster 1, H3e	0.0130162	0.000585535	6.42054	up	hs|6p22.2	CTAATCCGGAAGCTGCCGTTTCAGCGCCTGGTGCGAGAAATAGCTCAGGACTTCAAGACC
A_21_P0001873	LOC100507073	uncharacterized LOC100507073	0.0130162	0.000584302	2.65618	up	hs|2p14	TCAACAGTGACAGGCAAATTATCAGAGGCCCTGCACTTCTTATTATCAGAGGAGAAGCCA
A_32_P187663	ZNF596	zinc finger protein 596	0.0130903	0.000591685	1.8438	up	hs|8p23.3	ATGTGGGAAAGCCTTCAGTAAAAGTTCTAACCTTAGACGACATGAGATGATTCACACTAG
A_21_P0010952	NUTM2B-AS1	NUTM2B antisense RNA 1	0.0130967	0.000592679	3.58301	up	hs|10q22.3	AGAAAACGGCAGATGCTCTGTTGAATCCACTGGAGATTGTTCTGATACTAAGGACAACAA
A_33_P3218772	UPF2	UPF2 regulator of nonsense transcripts homolog (yeast)	0.0131123	0.000594795	2.97071	up	hs|10p14	AAGATCCTTAATGTACCCATGTCCTCTCAACTTGCTGCAAATCACTGGAACCAGCAACAG
A_23_P209625	CYP1B1	cytochrome P450, family 1, subfamily B, polypeptide 1	0.0131497	0.000597201	6.06961	down	hs|2p22.2	CTGTGTTTATATGGAAGAAAGTAAGGTGCTTGGAGTTTACCTGGCTTATTTAATATGCTT
A_21_P0011603	AMZ2	archaelysin family metallopeptidase 2	0.0131828	0.00060012	3.86377	up	hs|17q24.2	GTGGGAATAACAATGATTGATCTTTACCCAAGAGACTTGTGGAATTTTGTCTTTGGACAG
A_33_P3374623	ABCA7	ATP-binding cassette, sub-family A (ABC1), member 7	0.0131828	0.000599596	1.51718	down	hs|19p13.3	TTCTTGTACTTCTCCAAGGACCAGGGGAAGGACGAGGACACCGAAGAGCAGAAGGAGGCA
A_23_P79725	COPS7B	COP9 signalosome subunit 7B	0.0134062	0.000612457	3.3995	down	hs|2q37.1	TGGTACCACAGTCCTCACGATGGTGCAGTGATTTCTAGCCAGGCGTCAAGATGCGCTGCT
A_24_P13001	SORCS3	sortilin-related VPS10 domain containing receptor 3	0.0134237	0.000613975	3.50782	down	hs|10q25.1	AGAAATCTGGCTGGCTACAGTGTAGATCAGTATTAGGAATATTTCTAAAGATCCTGCTTT
A_33_P3252322	LOC729162	zinc finger protein 839-like	0.0134363	0.000619616	5.13885	up	hs|Xp22.33	TAAGTAGGCATCCAGTATCTGCCCACACCAGTTTTAGTGAGAGTACATATGGAGACACTG
A_24_P120537	SH3RF2	SH3 domain containing ring finger 2	0.0134363	0.000618218	3.55955	down	hs|5q32	CCCACCATCCATCCTGGTGAAACCAGAAAACTCAAGAAATGGCATCGAAAAGCAAGTCAA
A_32_P527371	SGSM1	small G protein signaling modulator 1	0.0134363	0.000616635	2.94126	down	hs|22q11.23	TGGCTCTGGTGGAAGTCTACCGTGACATCATTTTGGAGAACAACATGGATTTCACAGACA
A_24_P915196	C9orf91	chromosome 9 open reading frame 91	0.0134363	0.000618682	2.66886	down	hs|9q32	ATGTGGCCATGGTGTAGGCAGTGCAATGTCTTCGAGTGAGAGTGAAGGTGGTAACTCATT
A_23_P257763	BOC	BOC cell adhesion associated, oncogene regulated	0.0134363	0.000619556	4.07306	down	hs|3q13.2	CCAAAGTCACCAGATCACGAGGGGTCCCAAGTCTAGCCCGGACGAGGGCTCTTTCTTATA
A_21_P0013953			0.0134739	0.000622796	3.42847	down	hs|15q13.2	ACAACAAATTGGCTGCAGCCAAGAAAAAGGTAAAAACGCACTAGGTCATAGCCCCTCAAC
A_33_P3222018	CBX3	chromobox homolog 3	0.013491	0.000624314	5.98616	up	hs|7p15.2	GCTCTCAGAAAGCTGGCAAACAAAAAGATGGTAAAAAAGAAAATCTTTATCTGACAGTGA
A_23_P202587	KIAA1598	KIAA1598	0.0135248	0.000627558	2.75958	up	hs|10q25.3	GTAATAATTGCAGTAGTTGTATTGTATTGTATTTTTGCACGTGTGGTAAGCATAGGCTTG
A_23_P163380	MTHFS	5,10-methenyltetrahydrofolate synthetase (5-formyltetrahydrofolate cyclo-ligase)	0.0135304	0.00062905	2.48956	up	hs|15q25.1	GTTGGCTTTCAAAGAACAGATTTGCCTCCAGGTCCCAGTGAATGAAAACGACATGAAGGT
A_23_P34402	NCSTN	nicastrin	0.013572	0.000632444	1.39154	down	hs|1q23.2	CCACCTCCAGCCCACAGTGCTCAGTTGTACTTTTTATTAAGCTGTAATATCTATTTTTGT
A_33_P3388331	FARP1	FERM, RhoGEF (ARHGEF) and pleckstrin domain protein 1 (chondrocyte-derived)	0.0136	0.000634874	7.6909	up	hs|13q32.2	CCAAATCAGAGATTACCAAAGAATCGGCGATGTCATGCTGAAGAACATTCAGGGCATGAA
A_23_P107132	RCVRN	recoverin	0.0136	0.000635213	19.0396	down	hs|17p13.1	CGACTGATCCAGTTTGAGCCTCAAAAAGTGAAGGAAAAGATGAAGAACGCCTGATGCCAA
A_33_P3346807	LOC100131581	uncharacterized LOC100131581	0.0137265	0.000642599	3.89184	down	hs|8p23.1	AGATAACTTCAGACTCAGCCTAGAAGTAAAGATCCTCCAGATATGACCTCAACTACCCTC
A_23_P10995	RBMS3	RNA binding motif, single stranded interacting protein 3	0.0137408	0.000644749	8.59026	down	hs|3p24.1	GGATTTTATTCTTCACCGTACAGTATTGCAACCAACCGCATGATTCCACAGACATCTATC
A_23_P252362	MRPS30	mitochondrial ribosomal protein S30	0.0137928	0.000648672	10.872	up	hs|5p12	GCCATTGGATTATTCTGTTCCTATAGAAATCCCCACTATAAAATGTAAACCAGACAAACT
A_23_P48307	PABPC3	poly(A) binding protein, cytoplasmic 3	0.0137928	0.00064808	5.90474	up	hs|13q12.13	ATTGATCAGAGACCACGAAAAGAAATTTGTGCTTCACCGAAGAAAAATATCTAAACATCG
A_33_P3380567	SHARPIN	SHANK-associated RH domain interactor	0.0139317	0.000659074	2.34375	up	hs|8q24.3	ACCAGGGTTGGGGGGAAGGGCCACAAAATGAAACCATTAAAGACCCTTAAGAGCCAGCAA
A_23_P218190	CAPN3	calpain 3, (p94)	0.0139317	0.000657331	9.73879	up	hs|15q15.1	ATCCAAAGCCATGCAGGATCACTCAGGATTTCAGTTTCACCCTCTATTTCCAAAGCCATT
A_33_P3331588	ATAD3B	ATPase family, AAA domain containing 3B	0.0139317	0.000659703	1.96562	down	hs|1p36.33	CCCTGTCAGCTGGCCGGTCCAAGCCTGTGGCTGGAGCTGGTGTGTGTTTATCTAATAAAG
A_33_P3371910	HNRNPLL	heterogeneous nuclear ribonucleoprotein L-like	0.0139492	0.000662656	5.85417	up	hs|2p22.1	AATGTTATTAGGAATGACAATGACAGTTGGGACTACACTAAACCATATTTGGGAAGACGA
A_33_P3284888	DLEU7	deleted in lymphocytic leukemia, 7	0.0139492	0.000665265	4.79635	up	hs|13q14.3	CGTGGAGCAGACGCTGCTGGGGCCCCTCCAGCAGGAGCGGTCCTTTCCCATTCACCTGAA
A_23_P99424	TPP2	tripeptidyl peptidase II	0.0139492	0.000668206	3.84297	up	hs|13q33.1	TGGCTCCCCATCATGTATCCTCCCGATTATTGCGTATTCTAAAATAGGAAACAAGACTTT
A_23_P63289	SSU72	SSU72 RNA polymerase II CTD phosphatase homolog (S. cerevisiae)	0.0139492	0.00066557	4.92618	up	hs|1p36.33	CCTGACATTTGTTTTTACTTACAGGTGTTCTGCTGGTGACGGTAGCATTACCCAAATAAA
A_33_P3340961	LOC100132249	uncharacterized LOC100132249	0.0139492	0.000667661	6.88554	down	hs|9p11.2	TTAACAATATTGTCTTACAACCCGTGAACACAGAATGTCTTTCCAGTTATTTCCACTCTC
A_33_P3283744	LOC100132249	uncharacterized LOC100132249	0.0139492	0.000669019	2.41022	down	hs|9p11.2	GGGTTGTCTTTTCACTCCCTTGATAGTATCCTTTGATGCATAAAGGGTTTTTATTTTGAT
A_21_P0009509	LOC284240	uncharacterized LOC284240	0.0139492	0.000667504	1.83382	down	hs|18q23	AAGCCAGGGGAGCAGGTGCGCTTCTCCATAGGTCCTGGTTTAAAGCAAGCGGAAACACCA
A_33_P3268181	LIMS2	LIM and senescent cell antigen-like domains 2	0.0140239	0.000673877	5.55305	down	hs|2q14.3	TAAGAGGTGCTACGAGAAGTTCCCGCTGGAGCTGAAGAAGCGGCTGAAGAAGCTGTCGGA
A_24_P67929	KANSL2	KAT8 regulatory NSL complex subunit 2	0.0140906	0.000677842	3.67951	up	hs|12q13.11	TTTTGGCCAAAGAACGAGAGAACTTAAAGCGATTAAAATGTCTGCGACGATACCGCCAGC
A_23_P142590	ILKAP	integrin-linked kinase-associated serine/threonine phosphatase	0.0141619	0.000682797	2.92841	up	hs|2q37.3	GAGAAAACCGTGAAGAGATGCCTTTTGGACACTTTCAAGCATACTGATGAAGAGTTCCTT
A_23_P368101	SAP30L	SAP30-like	0.0141789	0.00068511	2.5234	down	hs|5q33.2	TGAACACCCTACGACGTTATAAACGACACTACAAGTTGCAGACCAGACCAGGCTTCAATA
A_24_P218814	RDH5	retinol dehydrogenase 5 (11-cis/9-cis)	0.0141789	0.000685141	11.8136	down	hs|12q13.2	TACCTGAAAATGCAACAGCGCATCATGAACCTGATCTGTGACCCGGACCTAACCAAGGTG
A_33_P3531828	LARS	leucyl-tRNA synthetase	0.0142765	0.000692163	2.91545	up	hs|5q32	AGAAATGGGATACTGAGAGAGTGTTTGAGGTCAATGCATCTAATTTAGAGAAACAGACCA
A_33_P3295550	TET1	tet methylcytosine dioxygenase 1	0.0143186	0.000696992	2.82618	up	hs|10q21.3	TTCATTTTTTCCTACTCTGTAGCTATGTCTCGATCCCGCCATGCAAGGCCTTCCAGATTA
A_24_P59667	JAK3	Janus kinase 3	0.0143844	0.000702036	3.75571	down	hs|19p13.11	TGAGGCCTCAGTACAGAGGGGGCTCTGGAAATGTTTGTTGACTGAATAAAGGAATTCAGT
A_24_P49371	C4orf27	chromosome 4 open reading frame 27	0.0144803	0.000709834	1.60861	down	hs|4q33	ATTTGCAAGACAATAGTTGAGGCTGCAAGTGATGATGAGAGACGAAAAGCTTTTGCTCCC
A_23_P259692	PSAT1	phosphoserine aminotransferase 1	0.0144803	0.000708642	1.60078	down	hs|9q21.2	TACCATTCTTTCCATAGGTAGAAGAGAAAGTTGATTGGTTGGTTGTTTTTCAATTATGCC
A_23_P82975	VPS13B	vacuolar protein sorting 13 homolog B (yeast)	0.0144891	0.000711826	4.92665	up	hs|8q22.2	TATGCTAGGAAACATTACAGGTTCTGAAGATGAAACAAGAATAGATATGCAATATCCTGC
A_24_P250499	RPRD1B	regulation of nuclear pre-mRNA domain containing 1B	0.0145524	0.000719632	5.58787	up	hs|20q11.23	TAAATGAATGTGTTGGCCTCTTAATACCTGTTACTAGTGGACTTCCTGTGAGGAAGTTAG
A_23_P45560	GPR143	G protein-coupled receptor 143	0.0145524	0.000715852	18.5173	up	hs|Xp22.2	ATATTCCTCAGACTCAACAATTCTTGTTCTTTAGAACTGTGTTCTCACCTTCCCAACACT
A_24_P246173	MYO9B	myosin IXB	0.0145524	0.000716962	6.51547	up	hs|19p13.11	CACTCCCCTTTTTGTACGTTTAACTGTTTCTTTGTACGTGGTTTACGTAACTTTAAACTG
A_24_P226069	FGFBP2	fibroblast growth factor binding protein 2	0.0145524	0.000719433	7.16451	down	hs|4p15.32	CCACAGTGAAACTCACAGAAGCAACACAGCTGGGAAAGGACTCGATGGAAGAGCTGGGAA
A_21_P0006502	lnc-ZC3H12B-2	lnc-ZC3H12B-2:2	0.0145524	0.000719046	1.97101	down	hs|Xq11.2	AAGAATTGGGAGTTTTCTGCTGATGATGCTATGCTAAGCTGGGCAGAGAGACCATGGCGA
A_33_P3321034	PLXNA4	plexin A4	0.0146428	0.000725997	2.6898	up	hs|7q32.3	ACATGATCAAGAACCCGCAGTTTGTGTTTGACATCCATAAGAACAGCATCACAGACGCCT
A_33_P3372212	PSG10P	pregnancy specific beta-1-glycoprotein 10, pseudogene	0.0146537	0.000727796	5.83348	down	hs|19q13.2	CCCTTAGCACACACCATTCTACATTCTGTCTCTATGTAACTGGCTATTCTAACTATCTTT
A_21_P0013236	GTF2I	general transcription factor IIi	0.0146654	0.000729165	2.97613	up	hs|7q11.23	TATGGAATCCCAAGGCTGGAAAACATCATTCAAGTGGGCAATCGAATTAAATTTCTTATT
A_24_P134850	PLEKHH1	pleckstrin homology domain containing, family H (with MyTH4 domain) member 1	0.014685	0.000735005	11.0144	up	hs|14q24.1	AGCACATCCAAGTTTCTGCCTCTTTTAAATGTACTTGACTTTGCAAGGCAAGTAGTTTTA
A_32_P31182	RPL7	ribosomal protein L7	0.014685	0.000735005	3.60985	up	hs|8q21.11	GTAGAAGAGAAGAAGAAGGTTCCTGCTGTGCCAGAAACCCTTAAGAAAAAGCGAAGGAAT
A_23_P102611	WISP2	WNT1 inducible signaling pathway protein 2	0.014685	0.000732928	2.62832	down	hs|20q13.12	CATTTTTCTGGGGGTAGGATGAAGAGAAGGCACACAGAGATTCTGGATCTCCTGCTGCCT
A_24_P873764	BCR	breakpoint cluster region	0.014685	0.000734901	1.99161	down	hs|22q11.23	GGCTTTCTCTTGGTAAGTGGCTGGTGTCTTAGCAGCTGCAATCTGAGCTCAGCCACCTAC
A_33_P3323101	ZNF33A	zinc finger protein 33A	0.0146898	0.000736703	4.26469	up	hs|10p11.1	TGGGAAGTTGTATTCATCAATAATGAAATGCTGACTAAGGAACAAGGTGATGTAATAGGA
A_33_P3355567			0.0146998	0.000738191	3.90483	up	hs|8q21.3	GGCAAGAAGATGACATTCACTTAGTGATACTATGATTATGTGTGACAGAATTAAATGACC
A_21_P0010774	lnc-PPIAL4G-4	lnc-PPIAL4G-4:4	0.0146998	0.000738787	4.22066	up	hs|1q21.1	CTCATGGATGAAACCCGGAACATCTTGAGGACTGAGTTAACCACAGGTCCTTAAATAACT
A_23_P422794	NSMCE2	non-SMC element 2, MMS21 homolog (S. cerevisiae)	0.0148902	0.000749155	4.39082	up	hs|8q24.13	CATTGTTCGCATGATTGAGTCCAGGCAAAAGCGGAAGAAAAAGGCCTATTGCCCTCAAAT
A_21_P0011774	TMEM221	transmembrane protein 221	0.0149277	0.000751847	3.11982	down	hs|19p13.11	TCTATTTAGCAGGTGTGTGCTGGAATAGAACGTGGGGCATGGGACCCTGGGCTGGGTAGA
A_32_P397824	FIGN	fidgetin	0.0149717	0.000755675	10.5762	up	hs|2q24.3	TCTACCTCAGTTTTGTTACATTTCTCTTGGAAAGTAAAGTAGAAAATTGGAAGTGGACAC
A_21_P0011931	KMT2C	lysine (K)-specific methyltransferase 2C	0.0149796	0.000757401	2.22128	up	hs|7q36.1	ACACTGTGGAGCAACATCTGCAGGTCTAAGATGTGAATGGCAGAACAATTACACACAGTG
A_33_P3209030	ZNF623	zinc finger protein 623	0.014996	0.000760129	4.79464	up	hs|8q24.3	ATTAGGATTCATGTGGTTTCTAAGATTTGGACATGTCAGAATTTTGTGAGTCATGGATGG
A_23_P303260	STX7	syntaxin 7	0.0150615	0.000766403	6.36755	up	hs|6q23.2	GTCTGATGTTTACGGGGGAGAGTGTAGTTACTAAAAATGTTTAACATAATTTGGAAGAAG
A_21_P0011587	ZNF385C	zinc finger protein 385C	0.0151114	0.000770044	1.35551	down	hs|17q21.2	AGCCACCACCAACTCCAGACCCTACATGCAGGGAGCCAGCCCACTCAGAGCTCTTGGATG
A_24_P206121	KCNMB1	potassium channel subfamily M regulatory beta subunit 1	0.0151135	0.000770964	2.04249	down	hs|5q35.1	TGTGCTGCCCCTCTACCAGAAAAGCGTGTGGACCCAGGAATCCAAGTGCCACCTGATTGA
A_19_P00809895	LINC01314	long intergenic non-protein coding RNA 1314	0.0152106	0.000778372	2.20883	down	hs|15q25.1	TTACAGTACACTCTCTCCATTTAAGAGACACATGGAGCACATGGGGGAGGGAGACCTGTC
A_33_P3333995	KIFC3	kinesin family member C3	0.0152106	0.000778279	1.90654	up	hs|16q21	GCCGTTCTCTCCCACCCTGGGAGACAGGGACCTCCGAGGCCGAACACTACCTTGTTTGAT
A_23_P147439	ATXN2L	ataxin 2-like	0.0152681	0.000786244	5.65625	up	hs|16p11.2	AAGACTACCTATGATAGCAGTCTTTCTTCTTATACGGTGCCCTTAGAAAAGGACAACTCA
A_33_P3290082	HPS4	Hermansky-Pudlak syndrome 4	0.0154888	0.000800431	5.04054	up	hs|22q12.1	CAGGTCATTTTGCCTTCCTACATGTGCCTGTTCCAGATGGCAGGGCTCCTTACTGCAAGG
A_32_P109704	SFSWAP	splicing factor, suppressor of white-apricot family	0.0154888	0.000800945	2.01174	up	hs|12q24.33	CAAGCAGAACGTAAAAGGAAAGCGGCGTTATTTTTACAGACCCTCAAAAATCCTCTGCCG
A_24_P95439	CARS	cysteinyl-tRNA synthetase	0.0155373	0.000808187	3.2701	up	hs|11p15.4	GCAGAACTGAATAAGAACTTTTATGACAAGAAGACAGCAATTCACAAAGCCCTCTGTGAC
A_23_P414958	PLXNC1	plexin C1	0.0155373	0.000807941	10.3109	up	hs|12q22	GCATTCATGGATGCATTTTCTCTCACAGAGCAGCAACTAGGGAAGGAAGCACCAACTAAT
A_33_P3230876	ALG11	ALG11, alpha-1,2-mannosyltransferase	0.0155373	0.00080847	2.69994	up	hs|13q14.3	CCAAGAAAGCCTTAAAAGAGTTTGAGCAGCTACAGAAGGTTAATCCAACTGTGGCACTGG
A_33_P3227258			0.0155373	0.000807708	6.16044	down	hs|5p15.1	TCCTGCAGCCAAAAGACGGAAAACACATACGAAAGGCAAGAAGGAGAGCAAGCCCACCGT
A_23_P83266	ENDOG	endonuclease G	0.0155373	0.000807108	2.28771	down	hs|9q34.11	AGCTACCAAAACGTCTATGTCTGCACAGGGCCACTCTTCCTGCCCAGGACAGAGGCTGAT
A_33_P3314192	PACSIN2	protein kinase C and casein kinase substrate in neurons 2	0.0155445	0.000811353	3.15152	up	hs|22q13.2	CTTTCCGAGTGCAGCTGGAGGGATCTGAGCGCAGGAAGACGCAGAACAACAGAAATAGCC
A_23_P76969	SIPA1L1	signal-induced proliferation-associated 1 like 1	0.0155445	0.000810667	1.93449	down	hs|14q24.2	AGTGAGTGTCCTGCAGCCCTTATTCCCTCCATAGAAAGCATCCTCAGAGCACCTTCCCTG
A_23_P78871	KCTD15	potassium channel tetramerization domain containing 15	0.0156241	0.000817773	5.89949	up	hs|19q13.11	TCCAGTTTTCTCATGCGAATATGCACAGTTTTAATTCACGTTGTTACACTAGCCTGCCGA
A_23_P95050	ARFIP1	ADP-ribosylation factor interacting protein 1	0.0156241	0.000817998	2.74295	up	hs|4q31.3	CTTGGCTTGAAGAACAGTAAAATCACAGCGGAAAATAAAAAGAAAGTCGCGTTGTTATAT
A_23_P131060	CYP4F8	cytochrome P450, family 4, subfamily F, polypeptide 8	0.0156241	0.000818028	1.99491	down	hs|19p13.12	TATGGCTTTTATTCCTTTCTCGGCGGGGCCCAGGAACTGCATCGGGCAGAAGTTCGCGAT
A_33_P3377994	WNK4	WNK lysine deficient protein kinase 4	0.0157214	0.000828198	2.07175	down	hs|17q21.31	TGGAGCACAGGAGCTGGACAGCCTTCTCCACCTCCTCATCTTCTCCTGGAACTCCTTTGT
A_33_P3331150			0.0157214	0.000826844	4.75273	down	hs|14q32.33	TATTAATTGGAATGGTGGTAGCACAGGTTATGCAGACTCTGTGAAGGGCCGATTCACCAT
A_23_P79942	PANK2	pantothenate kinase 2	0.0157214	0.000826057	1.97049	up	hs|20p13	GATTATTGGTCCAAGGGGCAGTTGAAAGCACTTTTTTCGGAACACGAGGGTTATTTTGGA
A_33_P3299416	GRASP	GRP1 (general receptor for phosphoinositides 1)-associated scaffold protein	0.0157304	0.000829522	3.32712	down	hs|12q13.13	GGGGTGGGGACAGCACAGACTGTTCCACCGTTGTGCATATTGTTGCTTCTGAACCACAAA
A_33_P3324980	ARID5B	AT rich interactive domain 5B (MRF1-like)	0.0158939	0.000840129	12.1141	up	hs|10q21.2	TTTGCATAACAGCATTTACCCTTTAGCTGCTATAAATCCTCAAGCTGCCTTTCCATCTTC
A_33_P3569068	MAD1L1	MAD1 mitotic arrest deficient-like 1 (yeast)	0.0159034	0.000842919	4.60986	up	hs|7p22.3	TGAAGAACCAGCGGCTCAAGGAGGTTTTCCAGACCAAGATCCAGGAGTTCCGCAAGGCCT
A_23_P426663	MITF	microphthalmia-associated transcription factor	0.0159998	0.000851473	14.3919	up	hs|3p13	ACAGTATAAAACAGCCCTATTTCTTGATAAAAAATGACAAATGACTGTCTCTTGCGGATG
A_24_P186943	ELN	elastin	0.0159998	0.000849075	2.17181	down	hs|7q11.23	TGGACTTGGAGTTGGTGCTGGTGTTCCTGGACTTGGAGTTGGTGCTGGTGTTCCTGGCTT
A_23_P19778	SLC13A4	solute carrier family 13 (sodium/sulfate symporter), member 4	0.0160685	0.000855994	3.20289	down	hs|7q33	AGCTGGCCTGGGAGTCAACGTTATTGGACTGGTGATAGTAATGGTGGCCATCAACACCTG
A_21_P0008635			0.0162281	0.000868243	6.35129	down	hs|15q21.3	AAACCTTCCAGTCCTCAAGAAACAAGTATGGCTGAGTTCTGGGTAAAAGTGGAGAACATG
A_23_P157109	ADCYAP1R1	adenylate cyclase activating polypeptide 1 (pituitary) receptor type I	0.0162281	0.00086713	4.62683	down	hs|7p14.3	GATCAAAGGCCCTGTGGTTGGCTCTATCATGGTTAACTTTGTGCTTTTTATTGGCATTAT
A_21_P0014228	FAM95C	family with sequence similarity 95, member C	0.0162281	0.000868861	2.84878	down	hs|9p13.1	TAGGAATTCTAGTGACTATGTTGCCACCATCTTGGAGCTCCATGCCCTCATAGTGTAATG
A_23_P146209	RNF170	ring finger protein 170	0.016238	0.000873763	4.93596	up	hs|8p11.21	GGGGCCTTTTCTGGATGTTTCGCATCAGGATAATACTTTGTTTAATGGGAGCTTTTTTCT
A_24_P37409	DUSP2	dual specificity phosphatase 2	0.016238	0.000873559	5.51994	down	hs|2q11.2	AGTATCCCTGTGGAGGACAACCAGATGGTGGAGATCAGTGCCTGGTTCCAGGAGGCCATA
A_33_P3336527	PDXDC1	pyridoxal-dependent decarboxylase domain containing 1	0.0163025	0.00087942	2.55448	up	hs|16p13.11	ATCTTTACAATACTTGGGACTTGATGGGTTTGTGGAGAGGATCAAGCATGCCTGTCAACT
A_33_P3391005	NEDD4L	neural precursor cell expressed, developmentally down-regulated 4-like, E3 ubiquitin protein ligase	0.0163765	0.000885225	6.94071	up	hs|18q21.31	AAATTTCCAGTACATATGCGGTCAAAGACATCTTTAAACCCCAATGACCTTGGCCCCCTT
A_33_P3338733	MITF	microphthalmia-associated transcription factor	0.0164079	0.000888202	20.6311	up	hs|3p13	GGGGAAACTTGATTTGAGATTTTTATGCCTGTGACTTCCTTGGAAATCAAATGTAAAGTT
A_33_P3228722			0.0165021	0.000894191	4.13547	down	hs|17q25.3	AAGCAGAATTTTGTGTGTGCGTCTGTCGGATTTCTCTGGGGAGACAGTGTGTTCATCTTT
A_33_P3217403	LOC149373	uncharacterized LOC149373	0.0165478	0.0008986	2.01616	down	hs|1q42.2	ATTGAGCCAGCAACTCGGATTTAGGAGCCAGCAGATGGTGACCGAAGTGCCCTGCTCTCT
A_23_P92520	ANP32C	acidic (leucine-rich) nuclear phosphoprotein 32 family, member C	0.016614	0.000903831	3.30038	up	hs|4q32.3	AGGCCTCACCTCAATCTCAGACTTACCAAAGTTAAAGTTGAGAAAGCTTGAACTAAGAGT
A_24_P20200	PLEKHB2	pleckstrin homology domain containing, family B (evectins) member 2	0.0166583	0.000908758	6.11042	up	hs|2q21.1	CTGGAAATTTACACTCCAAGATTCTAGGACAAACACAGCGTATGTGGGCTCTGCAGTCAT
A_23_P90845	TIA1	TIA1 cytotoxic granule-associated RNA binding protein	0.0167495	0.000914807	6.68786	up	hs|2p13.3	GCTACAGGGAGTGTAGTAAAGCCGTTGTTTACTTAAAGATTTATCAAATCAGTCAGTGCA
A_33_P3260062	PIAS4	protein inhibitor of activated STAT, 4	0.0167796	0.00091735	2.71289	up	hs|19p13.3	GAAAAATGAAACAAAAAAGTCAAACTCTTAAAAACAAGGCCGGCCACCCACACAGCCGCC
A_23_P69431	RPL4	ribosomal protein L4	0.0168024	0.000919504	4.08195	up	hs|15q22.31	CACCACGCAAGAAGATCCATCGCAGAGTCCTAAAGAAGAACCCACTGAAAAACTTGAGAA
A_23_P92642	ANKHD1	ankyrin repeat and KH domain containing 1	0.0168599	0.000925372	2.08857	up	hs|5q31.3	AGCAACAGGAGACACAGCCTTAACCTATGCTTGTGAAAATGGACATACGGATGTTGCAGA
A_33_P3366859	BAGE	B melanoma antigen	0.0168981	0.000930196	2.63217	up	hs|21p11.1	CAGGATTTCAGTCACATCTTCCTGCTTTGTCCAGAACACATTGACCAAGCTCCTGAAAGA
A_33_P3213551	SHARPIN	SHANK-associated RH domain interactor	0.0168981	0.000928558	1.95539	up	hs|8q24.3	GACAGTCACCAGGGTTGGGGGGAAGGGCCACAAAATGAAACCATTAAAGACCCTTAAGAG
A_33_P3329784	ANKLE2	ankyrin repeat and LEM domain containing 2	0.0169755	0.000938073	2.54367	up	hs|12q24.33	GACTAGAAGAATATCTCACACAGCAGGAAATAGGCAAAAAGGCTCAACAAGAAACAGGAG
A_33_P3290945	PTCD3	pentatricopeptide repeat domain 3	0.0170111	0.000943287	3.53442	up	hs|2p11.2	TATGGTGACCAGGAGCCCTCAACTGATTACCATTTTCAACAAACTGGACAGTCAGAAGCA
A_21_P0012333	KCNMB3	potassium channel subfamily M regulatory beta subunit 3	0.0170111	0.000943738	2.71945	down	hs|3q26.32	TCACAAAAATGGAACCCCCTTTTCATGCTTCTACAGTCCAGCCAGCCAATCTGAAGATGT
A_33_P3287840	STAM	signal transducing adaptor molecule (SH3 domain and ITAM motif) 1	0.0170476	0.000951325	8.99998	up	hs|10p12.33	GGCATAGGGTTATTTCCTTCTAATTTTGTGACTGCAGATCTCACTGCTGAACCAGAAATG
A_23_P33407	HERC2	HECT and RLD domain containing E3 ubiquitin protein ligase 2	0.0170476	0.00095301	3.58795	up	hs|15q13.1	AGCGACGATTCAGATAACGAGGATGTCGACTCCTTTGCTTCGGACTCTACACAAGATTAT
A_33_P3252719	TIRAP	toll-interleukin 1 receptor (TIR) domain containing adaptor protein	0.0170476	0.000951612	3.1992	up	hs|11q24.2	TTGTTATATCATGGGACCCCGGAAATTGGAGTGAAGCTAGAAACAGAAAACCCATGCAGG
A_23_P127584	NNMT	nicotinamide N-methyltransferase	0.0170476	0.000949967	2.71708	down	hs|11q23.2	CTGCTGTGAAAGAGGCTGGCTACACAATCGAATGGTTTGAGGTGATCTCGCAAAGTTATT
A_23_P45786	COL9A2	collagen, type IX, alpha 2	0.0170476	0.000949279	4.07898	down	hs|1p34.2	GACTGAGGTCTATGCCAGTTCCTGATCCCATCTCACTCTCTGGACCTACCAGGTGACTGC
A_33_P3307133	GRIK2	glutamate receptor, ionotropic, kainate 2	0.0170476	0.000953101	5.5019	down	hs|6q16.3	ACAGAAAATACCCAAGTCTCCTCCATCATTGAAAAGTGGTCGATGGAACGATTGCAGGCA
A_33_P3297321	CDRT15P2	CMT1A duplicated region transcript 15 pseudogene 2	0.0170476	0.000947263	3.18743	down	hs|17p11.2	ATGATGACACACACGAACAGAACTTAGAACTCTGGTAACCAGGCACCCATATCCTAGAGT
A_33_P3374318	lnc-MFSD9-4	lnc-MFSD9-4:1	0.0170674	0.000955127	3.37365	down	hs|2q12.1	TAGGTATGATTTACGTACTTTGAGCAGCCAAGCCTTCTTCAGAAGAAACCTGAGCGGCAT
A_33_P3312030			0.0170963	0.000960122	1.39925	up	hs|4q32.1	ACAGCTCCGCTGCCCGCTGAACTCCATCCTCCCGGCGGTCGGGCGGCGGCGGCTGCGGTC
A_33_P3306749	OLFM1	olfactomedin 1	0.0171038	0.000962686	2.77194	down	hs|9q34.3	ACACATGCACACACAGGGGAGCAGATACCTGCAGAGAAGAGCCAACCAGGTCCTGATTAG
A_33_P3238196	ZNF33A	zinc finger protein 33A	0.0171056	0.000964623	2.85864	up	hs|10p11.1	AATGCCTCAGAGTATTCACACTGTGGAGAAAGCCCTGATGACATCCTGAATGTTCAGTAA
A_23_P111929	OTUD6B	OTU domain containing 6B	0.0171381	0.000967386	4.22095	up	hs|8q21.3	TATTGGCAGCTAGACAGTTAGAAATTAAACAGATTCCATCTGATGGCCACTGTATGTATA
A_33_P3337144	ZNF704	zinc finger protein 704	0.017163	0.000969714	16.0566	up	hs|8q21.13	GCCACCCAGAAAGCTATGAATTCCAATATACACCACTGATCGTGCAAGTTAGGGTTTTTT
A_21_P0004696	lnc-TULP4-1	lnc-TULP4-1:1	0.0171742	0.000972722	8.27579	up	hs|6q25.3	CCGGGGAGAAAAATACATCACTAATGGCCAGTTTTCCATATGGTCTGCACGGGTAAAGAA
A_33_P3718274	LOC285629	uncharacterized LOC285629	0.0171742	0.000974041	5.70978	down	hs|5q34	TAACCATACCTTTTACAGACAATAGTGGTTCTGAGCAAAACATGAGCGCACGTGTGTGAT
A_23_P210708	SIRPA	signal-regulatory protein alpha	0.0171935	0.000976064	5.63516	up	hs|20p13	AGGGGGAAATAAGGGAATAAGGCCAAGGAAGATGTATAGCTTTAGCTTTAGCCTGGCAAC
A_24_P515319	FAM90A7P	putative protein FAM90A7	0.017232	0.000979173	3.75194	down	hs|8p23.1	TGCCTCATTGAATTCTGGTGAGGGACGTTGTAGTTGGCGTGGTTCTCCGGAAACGCGCCA
A_23_P64980	SLC6A13	solute carrier family 6 (neurotransmitter transporter), member 13	0.0172336	0.000980193	4.6347	down	hs|12p13.33	ACCTGGAGTGGATAAGACAAGAGGGGTATTTTGGAGTCCACCTGCTGAGCTGGAGGCCTC
A_23_P162607	STAB2	stabilin 2	0.0172427	0.000986276	9.81243	up	hs|12q23.3	CATGATGGGTAACTGTGATCTTTCTTCCCTGTTAGATTGTAAGCCTCCGTCTTTGTATCC
A_24_P163405	TRIM27	tripartite motif containing 27	0.0172427	0.000984097	2.06257	up	hs|6p22.1	TACCCCAGCCTGATCCTCTCTGATAATCTGCGGCAAGTGCGGTACAGTTACCTCCAACAG
A_33_P3383029	MXI1	MAX interactor 1, dimerization protein	0.0172427	0.000984525	6.71531	up	hs|10q25.2	ACCCAGCATGACATAACAGTGCAGGGCAAAATATTCACTGGGCCAATTCAATACAAACAA
A_21_P0004360	LOC100505625	uncharacterized LOC100505625	0.0172427	0.000985286	2.24939	down	hs|5p15.31	GAAGAGAATGGCTCTCCTGCTCCCAGCTGTAATGAACTAATTAATTTTTCTATCTCTCTA
A_33_P3256894	FAM21C	family with sequence similarity 21, member C	0.0172427	0.000985832	1.98501	up	hs|10q11.22	TAGCATTGCCAGAAGCCACTGTGAGTCAGACAGATGAAAATAAAGCAAGAGCAGAAAAAA
A_33_P3393650	PLEKHA5	pleckstrin homology domain containing, family A member 5	0.0172458	0.000988223	6.59743	up	hs|12p12.3	TTACAGATCGGAAGTGTCTTCACCAATTCAGAGAGGAGATGTGACAATAGACCGCAGACA
A_33_P3292812	GPATCH2L	G patch domain containing 2-like	0.0172458	0.000991757	5.43063	up	hs|14q24.3	TCTGGATTGGATAAATTTTCAGATTCCACATTCCTTTTACCTTCTCGGCCAGCTCAAAGA
A_21_P0010598			0.0172458	0.000990908	2.52424	down	hs|1p36.32	ACCCAGGCTCTCCCCATGAGGTAATAAATGTGCAAGCACTTTGCAGGGAAAATAAGTGCC
A_24_P349387			0.0173102	0.000997591	3.11626	up	hs|6p21.2	AACATTGCTCCACGGATGCGGCACCGATCTTTAGCCAGAGATCTCACTGGAACCATTAAA
A_33_P3419790	ADTRP	androgen-dependent TFPI-regulating protein	0.0173147	0.000998779	2.10115	down	hs|6p24.1	TTCCAGTGGCCCGATTGGAAGTCACCAGCCAAGCACCAACTGGTCAAGAATATCAGGTGA
A_23_P73345	MITF	microphthalmia-associated transcription factor	0.0173168	0.00100339	8.57137	up	hs|3p13	ACATACAGCAAGCCCAACGGCAGCAGGTAAAGCAGTACCTTTCTACCACTTTAGCAAATA
A_33_P3409740	LOC649294	uncharacterized LOC649294	0.0173168	0.00100367	3.88484	down	hs|8p23.1	AATTCCGCCTGCAGGATGACATGAATGCACCTTCCCATTGCCTACCAACAGATCTTTTTT
A_33_P3343872	SIRPG	signal-regulatory protein gamma	0.0173773	0.00100927	6.30941	up	hs|20p13	AGACATCACCCTGAAATGGTTCAAAAATGGGAATGAGCTCTCAGACTTCCAGACCAACGT
A_23_P42282	C4B	complement component 4B (Chido blood group)	0.0174084	0.00101355	6.43606	down	hs|6p21.33	GCTTTCCGCCTCTTTGAGACCAAGATCACCCAAGTCCTGCACTTCACCAAGGATGTCAAG
A_24_P128312	ZNF79	zinc finger protein 79	0.0174301	0.00101575	1.59546	up	hs|9q33.3	GAAATTCTTCAGTGAGAGCTCAGCCCTCATTCGGCATCATATAATCCACACCGGAGAAAA
A_23_P162918	SERPINA3	serpin peptidase inhibitor, clade A (alpha-1 antiproteinase, antitrypsin), member 3	0.0174303	0.00101671	3.98116	down	hs|14q32.13	GAGTATGGGAAATGCCATGTTTGTCAAAGAGCAACTCAGTCTGCTGGACAGGTTCACGGA
A_23_P340722	XPOT	exportin, tRNA	0.0175164	0.00102455	5.65376	up	hs|12q14.2	ACAAACCTTTGACCTGGCAGATGCACAAACAGTATTGGCTTTATCTGAGTGTGCAGTGAC
A_23_P312505	TYR	tyrosinase	0.0175178	0.00102627	14.441	up	hs|11q14.3	GTTTGACCCAATATGAATCTGGTTCCATGGATAAAGCTGCCAATTTCAGCTTTAGAAATA
A_33_P3297126	TSNARE1	t-SNARE domain containing 1	0.0175824	0.0010322	2.76127	up	hs|8q24.3	GATGTGAATCAGATCATCAAGGACTTGGCCTCCATGGTGTCAGAGCAAGGAGAAGCTGTT
A_33_P3210860	ZNF808	zinc finger protein 808	0.0176032	0.00103437	2.39228	up	hs|19q13.41	CGAGGTCACTCCTTGCAGAACATGAGAAAATTCATTTTTGAGATAACTGTTCCCAATGCA
A_23_P54736	GNG13	guanine nucleotide binding protein (G protein), gamma 13	0.0178062	0.00104821	3.18581	down	hs|16p13.3	ACTCCCACCATCCTGTGAACCCCACTCCACTCGCACGTGATTACAGTCTGTAAAGGTGTG
A_24_P254949	PGM5	phosphoglucomutase 5	0.017867	0.00105276	2.00733	down	hs|9q21.11	CTAACAGCCAGCCACTGCCCTGGAGGACCAGGGGGAGAGTTTGGAGTGAAGTTTAATGTT
A_33_P3303951	NUPL2	nucleoporin like 2	0.0178674	0.0010547	4.39385	up	hs|7p15.3	TGTCTGAGAACCCATTTGCTTCACTTAGTCCTGATGAGCAGAAAGATGAAAAGAAACTTC
A_23_P44724	CSRP2	cysteine and glycine-rich protein 2	0.0178674	0.00105403	2.69066	down	hs|12q21.2	TGTACTTGGATAGGCTGGCTAACTCGTAGGAAGAGAGCACTGTATGGTATCCTTTTGCTT
A_33_P3342153	USP17L8	ubiquitin specific peptidase 17-like family member 8	0.0178859	0.00105772	4.35877	down	hs|8p23.1	ACCAGGAGATCCAAAGGGAAGAACAAACACAGCAAGAGATCTCTGCTTGTGTGCCAGTGA
A_33_P3313258	ATAD3B	ATPase family, AAA domain containing 3B	0.0178974	0.0010609	2.20298	up	hs|1p36.33	CACCTTGTTTGGGGAAGGATTCCGTGCCTTTGTGACAGACCGGGACAAAGTGACAGCCAC
A_33_P3414964	PTPRS	protein tyrosine phosphatase, receptor type, S	0.0178974	0.00106129	2.47862	down	hs|19p13.3	AATTGATGTGCAGAATTAAAATTCCATGGAGTGGCTGGCTTCAGGTTCAGCTGGATCCAG
A_23_P421379	IGF2	insulin-like growth factor 2	0.0179277	0.00106405	13.9708	down	hs|11p15.5	TGCTTCCGGACAACTTCCCCAGATACCCCGTGGGCAAGTTCTTCCAATATGACACCTGGA
A_23_P118675	HOXB1	homeobox B1	0.0180498	0.00107324	3.08066	down	hs|17q21.32	TACTACCCTCTGGGTCAATCAGAAGGAGACGGAGGCTATTTTCATCCCTCGAGCTACGGG
A_19_P00321342	CCDC171	coiled-coil domain containing 171	0.0180836	0.00107817	4.28968	down	hs|9p22.3	GTCCCCTCCATCACACACCTGCAGTTTTTCCATTTGAGTGTAATTCTGTTGGACCTTGAA
A_33_P3254670			0.0181119	0.0010818	3.06024	down	hs|1p34.3	CCAGCCAGCCTTAAGGAGTGGACATCCTGCCTGGTGAAACTGAACAAGACACCTACCGCA
A_33_P3306854	LOC400553	uncharacterized LOC400553	0.0181337	0.00108408	2.2107	up	hs|16q24.2	CCTCAATGCGGTTTCAGGCTCCAGGCAAGGCTCAGCTGACAGTAGCTGAAAACAGCAATT
A_33_P3229328	NBPF6	neuroblastoma breakpoint family, member 6	0.018178	0.00108957	2.28131	down	hs|1p13.3	GAAATTCCTTATAACTCAAGCTACTGCCTACTCCCTGGCCAACCAGCTGAAGAAATACAG
A_19_P00320067	LOC100130417	uncharacterized LOC100130417	0.0181918	0.00109184	2.53365	down	hs|1p36.33	GGGCAGACCCCGACTTCAGAATTTATACAAATAAATGCAATGAAAAGTGCTGGCAACCTG
A_23_P170498	NTAN1	N-terminal asparagine amidase	0.0183767	0.00110751	2.69664	up	hs|16p13.11	AAATGAAGATGGCTTGTGGGAAAAGATCTCTTCTCCAGGAAGTTAAAAAACATGAATTAC
A_33_P3269740	FAM86B2	family with sequence similarity 86, member B2	0.0186041	0.00112472	2.29549	up	hs|8p23.1	ACACATGACTCCAAAGGGATTGTGAGAATCAAGTCACTCTCGTGGGAAGAATTTTTATAT
A_24_P310256	LGI4	leucine-rich repeat LGI family, member 4	0.0186041	0.00112869	2.43185	down	hs|19q13.12	AAAGCACCGAGGGGTTGATGGCATTCCTTTCCCATTCTAAACTCCACGCAGCCAATCGCT
A_23_P15692	SLC52A1	solute carrier family 52 (riboflavin transporter), member 1	0.0186041	0.00113007	3.13858	down	hs|17p13.2	TTCCCCCAACACAGGAACGCTCATGGACACCTGCACACTCCACAGAAGACGTTGGCATGT
A_33_P3264790	GJD4	gap junction protein, delta 4, 40.1kDa	0.0186041	0.00112896	2.00373	down	hs|10p11.21	ATCACCAGCATCCGCAGCAGCATCGTGAGGACGAACCAGAGCTTTCCTGGAAGAGAGGAA
A_23_P23564	PIP5K1A	phosphatidylinositol-4-phosphate 5-kinase, type I, alpha	0.0186041	0.00112763	2.67577	down	hs|1q21.3	TTTTTTCTGAAAAAAGGAAAAACCACACGGCACACAATTTTCAAGCCATTTTCAGATCAG
A_19_P00321388			0.0186041	0.00113122	1.9621	down	hs|17q24.3	TCTTAGCTGCTATGTGCAAGACGTGTGTCCCAGGGAAAGCCCCTCTCTCTCTGCAGAGGT
A_24_P206624	FGFR2	fibroblast growth factor receptor 2	0.0186493	0.00113598	6.76842	down	hs|10q26.13	AGAGACCAACGTTCAAGCAGTTGGTAGAAGACTTGGATCGAATTCTCACTCTCACAACCA
A_23_P502797	WDFY1	WD repeat and FYVE domain containing 1	0.0187455	0.00114284	6.24054	up	hs|2q36.1	GTAACAGTTTACTGGTTGTTCCATTCCTGAATATGCAGGCTAATTTGTACAGATAGGGAT
A_21_P0007125	LOC101927738	uncharacterized LOC101927738	0.0187916	0.00114768	2.74144	down	hs|11q13.1	AGGTCTGGATGCAGTGTGACTGTATCAGTCAGCTTTTGCTGGGTTATGCCAAGTAACAAA
A_23_P429535	GTF3C3	general transcription factor IIIC, polypeptide 3, 102kDa	0.0188176	0.00115028	2.07122	up	hs|2q33.1	GCACTCACCCTGACGAACCTCTCTATAGCTTCTGTATAGGCCTAACCTTTATTCATATGG
A_23_P251316	CTNND1	catenin (cadherin-associated protein), delta 1	0.0188757	0.0011559	4.70269	up	hs|11q12.1	TAGAAACTACCAATCCCAACTACGTAATAGGAAAATGTAGGATCAAAAGGCCCATGTATA
A_23_P165355	FARSB	phenylalanyl-tRNA synthetase, beta subunit	0.0188757	0.00115688	3.81525	up	hs|2q36.1	ATGCAGCTATTGCTTATGGATATAACAACATTCAGATGACTCTCCCGAAAACTTACACCA
A_23_P108280	CYP4F12	cytochrome P450, family 4, subfamily F, polypeptide 12	0.0188757	0.00115607	2.41158	down	hs|19p13.12	GGATTTCATTGATGTGCTTCTGCTGAGCAAGGATGAAGATGGGAAGGCATTGTCAGATGA
A_24_P403734	ZNF385A	zinc finger protein 385A	0.0188833	0.00115937	1.42698	down	hs|12q13.13	GGGGTCTGGCCTACACTGGTCTTCCCCTTCCCATCAACTCTTTCTGCTTGACAATGTAGC
A_33_P3311820	FLJ44674	FLJ44674 protein	0.018885	0.00116151	2.6035	down	hs|16q12.1	TCAAAAGGTGCAGGTGGGCCCTCACCTCCTTTAGAGGTGAGGATGAGCTACCCAAAGTGA
A_23_P154500	DNMT3A	DNA (cytosine-5-)-methyltransferase 3 alpha	0.0188891	0.00116278	1.87211	up	hs|2p23.3	AGGGAGACGAGAACACCACACAAGACATTTTTCTACAGTATTTCAGGTGCCTACCACACA
A_33_P3381410	ORC2	origin recognition complex, subunit 2	0.0189039	0.00116639	3.17647	up	hs|2q33.1	GCGCAGCTTTTGGTCAACCCCAAAAAAATAATAAAGAAGCCAGAATATGATTTGGAGGAA
A_23_P109072	SALL4	spalt-like transcription factor 4	0.0189039	0.00116674	3.83427	up	hs|20q13.2	TGGCTCCCAGTCGGGTATCAGTGCAGATGTGGAAAAACCAAGTGCTACTGACGGCGTTCC
A_33_P3276112	lnc-CTD-2517M22.14.1-1	lnc-CTD-2517M22.14.1-1:3	0.0189047	0.00116883	2.04965	down	hs|8q24.3	AAGGACAACACTGGGAGGGAAGAGGACCTGCTTCAGGAGCCCTTGGCTGGCTGCCTCCTT
A_33_P3240115	SEPT8	septin 8	0.0189047	0.00116872	1.67194	down	hs|5q31.1	CTAAGTGAGCTGCAGAGGAAGGAGGAAGAGATGAGGCAGATGTTTGTCAACAAAGTGAAG
A_24_P254965	HDAC8	histone deacetylase 8	0.0189618	0.0011744	1.87863	up	hs|Xq13.1	AGGTTATGACTGCCCAGCCACTGAAGGGATATTTGACTATGCAGCAGCTATAGGAGGGGC
A_24_P391918	L3MBTL4	l(3)mbt-like 4 (Drosophila)	0.0190349	0.00118302	7.50771	up	hs|18p11.31	TTGCTACGATTGTAGATGTTGATGACCAAAGAGTAAAGGTTCATTTTGATGGTTGGGACC
A_23_P135722	BTC	betacellulin	0.0190349	0.00118281	2.8815	down	hs|4q13.3	AGAGAGTTGACTTGTTTTACCTAAGAGGAGACAGAGGACAGATTCTGGTGATTTGTTTGA
A_24_P135193	UEVLD	UEV and lactate/malate dehyrogenase domains	0.0190526	0.00118515	2.41819	up	hs|11p15.1	ATTCAAAGAGCTGGGCAAATCATGAGAATAAAACAGTCAATAAAATTACTGTGGTTGGAG
A_23_P137504	ZBTB37	zinc finger and BTB domain containing 37	0.0190968	0.00118893	3.5342	up	hs|1q25.1	ATTGATACCACAGGCCATGGTTCTGTAGGACAGGAAAATTATACTTTAGGGTCTTCAGGA
A_33_P3416448	BTBD7	BTB (POZ) domain containing 7	0.0191044	0.00119043	2.70178	up	hs|14q32.12	ATATTTTGGTCCCGATCTGTACAGCCACAATAAGGCATCACCAAGTGGCTTAAAGTCAGC
A_33_P3383724	TRIM61	tripartite motif containing 61	0.0191075	0.00119165	2.29466	up	hs|4q32.3	ACCTAGAGCTTTTATGTCCAAGGTGCAGTTTGTCCACTGATCACCAGCATCACTGTGTTT
A_24_P185036	CMTR2	cap methyltransferase 2	0.0191078	0.00119269	2.88549	up	hs|16q22.2	AGTATGCTGTTGTATGAATCTTTTACTGACCACACCATCCAACTATAAAAATATAACGGG
A_33_P3355743	GPATCH2	G patch domain containing 2	0.0191323	0.00119731	2.5377	up	hs|1q41	CCTGTCTTTGAAAGTATCTTAACTGGTTCTTTTCCCCTTATGTCACACCCAAGCAGAAGA
A_32_P72940	RPL35	ribosomal protein L35	0.0191323	0.00119697	3.77865	up	hs|9q33.3	GGCGGCCTGTGCAGCAATGGCCAAGATCAAAGCTCGAGATCTTCACGGGAAGAAGAAGGA
A_33_P3360326			0.0191323	0.00119619	2.71842	down	hs|11q12.2	CCCTGCTCCGAGCTCCACACCCTTTACAAATGTTCATTAAAGTTATCTATATGGTATGTT
A_23_P66017	PRRT2	proline-rich transmembrane protein 2	0.0192157	0.00120563	2.5533	down	hs|16p11.2	AATTATTTTCTAAGATGATGGGGGAGGTTTGTTGCACGCGACAGCCCGCTGAGGAGGCGG
A_21_P0012708			0.0192193	0.00120896	2.5649	down	hs|4q35.2	TGCATAGTGGATGGATTAGTCTGTGGTTCCTGGGATCTTCTGTGTATTCTGTTGAAGCTC
A_21_P0011463	SMG1	SMG1 phosphatidylinositol 3-kinase-related kinase	0.0193156	0.00122218	6.32777	up	hs|16p12.3	TGATATATTAGTTGGATGGCATAGAGATCATACTCAGAAACCTTCGCTCACGCAGCAGGT
A_33_P3367171	SLC22A8	solute carrier family 22 (organic anion transporter), member 8	0.0193156	0.0012223	7.095	down	hs|11q12.3	AGACTATCGAAGACCTGGAAAACTGGTCAGTCACTGCCTCTGGCCCCATCAGTGCTCCTC
A_23_P215913	CLU	clusterin	0.0193156	0.00122126	19.0886	down	hs|8p21.1	CGCTGAGAGGTTGACCAGGAAATACAACGAGCTGCTAAAGTCCTACCAGTGGAAGATGCT
A_23_P139600	RASAL1	RAS protein activator like 1 (GAP1 like)	0.0193335	0.00122584	3.25286	down	hs|12q24.13	ATTCTGTGGTTTGGAGGCTCCCAGAGACGTGCCTAGTCCTGTGTGCCTTGAGTCCAGAAC
A_33_P3346841	YTHDF2	YTH N(6)-methyladenosine RNA binding protein 2	0.019369	0.00123377	3.75693	up	hs|1p35.3	ATTTTTGATGACTTCTCACACTATGAGAAACGCCAAGAGGAAGAAGAAAGTGTTAAAAAG
A_33_P3382309	PRDM16	PR domain containing 16	0.019369	0.00123251	2.51048	down	hs|1p36.32	TTGAAGGTCACTGGAGCCACGTCGGAGTCTGGAGCATTTCACCCCATCAACCACCTCTGA
A_33_P3246613	CCDC78	coiled-coil domain containing 78	0.0193763	0.00123865	1.53203	down	hs|16p13.3	TCCTCAGCCAGCACAGAACCCTCCCACCCAGCCCCCCATAAAACATGAGTCAGGATAGAA
A_33_P3285354	C11orf95	chromosome 11 open reading frame 95	0.0193763	0.00123807	1.25809	up	hs|11q13.1	GAGGAAGAAGAGGAGGAGGAGGAGGGGGCCGGTGTCCCAGCTTGCCCGCCCAAGGGCCCA
A_23_P258433	ASIC5	acid sensing (proton gated) ion channel family member 5	0.0194312	0.00124343	2.66548	down	hs|4q32.1	ATCTTGGTGGTCAGCTGGGTCTATTTTGTGGGGCCAGTCTGATCACGATCATAGAAATTA
A_33_P3319406	ARHGAP21	Rho GTPase activating protein 21	0.0194312	0.00124425	2.19773	down	hs|10p12.1	ACTAATCGGGTAGGAGACACCAGCCCACCGGATTTCCTCAAGTCATTAATTCAGTTTTGA
A_23_P15786	KRT25	keratin 25, type I	0.019443	0.00124605	2.56683	down	hs|17q21.2	TGGATCTGGAAATGTGGGAAGTCAAGTCAAAGACCCAGCCAAAGCCATAGTGGTTAAGAA
A_23_P139198	LGALS12	lectin, galactoside-binding, soluble, 12	0.0195044	0.00125104	2.28295	down	hs|11q12.3	TCATTAAACCATCCACCTGACACCAGCACATCAGGCCTGGTTCACCTCTGGGGTCACGAG
A_21_P0001273	lnc-LDLRAP1-1	lnc-LDLRAP1-1:2	0.0195646	0.00125911	2.30648	down	hs|1p36.11	ACTACCACAGGCAGGAAGAAAATGAGCCACCAGGGGCCTCCACACTTGTCTCTCATAAAA
A_21_P0000138	BTN2A2	butyrophilin, subfamily 2, member A2	0.019576	0.00126195	3.2154	up	hs|6p22.2	AGGAAAAAGAAATTGCACAGCAACTTCAAGAAGAATTGCGATGGAGAAGAACATTCTTAC
A_23_P23017	C1orf123	chromosome 1 open reading frame 123	0.0195934	0.0012671	2.13144	up	hs|1p32.3	CAGCTACTCCCTCCACAAATAAGAATTCGTGCAGCAGCAGTTCACTCCTTAGGAAAATGA
A_33_P3360814	NFE4	nuclear factor, erythroid 4	0.0195934	0.0012651	2.5156	down	hs|7q22.1	ACAGACACCCCAGCAACTACCATCGCTTCATCTGAGCCAAGGGTAACCCTGATGGTGGCA
A_33_P3298430	FAM171A1	family with sequence similarity 171, member A1	0.0195934	0.00126729	2.33566	down	hs|10p13	AAGAAAAGCCCCTGGCAGAAACGGGAGGAGAGGCCCCTGATGGCGTTTAACATTAAATGA
A_23_P24960	NARS2	asparaginyl-tRNA synthetase 2, mitochondrial (putative)	0.0196795	0.00127497	7.86324	up	hs|11q14.1	AGAAGAACGATACCATTTCTTAGAGGAGCGCTTAGCCAGATCGGGACTTACAGAAGTCTA
A_33_P3251984	MRGPRF	MAS-related GPR, member F	0.0196795	0.00127405	1.59166	down	hs|11q13.3	CAACGGGCTGGTCCTCTGGTTTTTCGGCTTCTCCATCAAGAGGAACCCCTTCTCCATCTA
A_24_P138022	FAM120A	family with sequence similarity 120A	0.0196814	0.00127616	3.97556	up	hs|9q22.31	CAAAGAACTTAAGTCAAAATCTGGGGAATCGAAGTCCTCTGCTATGTCTTCAGACGGGTC
A_23_P215132	WDR91	WD repeat domain 91	0.0197328	0.00128055	1.93026	up	hs|7q33	CAGTGGCTACTGTGTTGGCCCAGTAGAAATTGACAGTATTTTGTATATATGTGCCCATTT
A_23_P82693	PABPC1	poly(A) binding protein, cytoplasmic 1	0.0197642	0.00128531	7.15316	up	hs|8q22.3	TGTTCCAACTGTTTAAAATTGATCAGGGACCATGAAAAGAAACTTGTGCTTCACCGAAGA
A_32_P170749	STAG3	stromal antigen 3	0.0197652	0.00130077	2.08943	up	hs|7q22.1	GTCCCAAGCGGTACATCGTCATAGCCGGAAACAGTCAGAGCCACCAGCCAATGATATTTT
A_33_P3352562	MFSD12	major facilitator superfamily domain containing 12	0.0197652	0.00129245	2.53124	up	hs|19p13.3	AGCGTTCGTGTACGGCTCCATGAGCTTCTTGGATAAGGTGGCCAATGGGCTGGCAGTCAT
A_23_P211572	SEPT3	septin 3	0.0197652	0.00130214	7.74512	up	hs|22q13.2	AGGAGAAGTCTGAATTCAAGCAAAGGGTTCGCAAGGAGCTTGAAGTAAATGGCATTGAAT
A_33_P3248967	MPP5	membrane protein, palmitoylated 5 (MAGUK p55 subfamily member 5)	0.0197652	0.0013004	3.51837	up	hs|14q23.3	GTACTCTTTTCCTGTATCTGCACTGTTATTTTGAGATGTCATACTGTACACTGTATTGTA
A_33_P3210667	SNAP91	synaptosomal-associated protein, 91kDa	0.0197652	0.00129882	2.74423	down	hs|6q14.2	GCAATGAAGCCACCTGAGACCAGTGTTCCTGTAGTTACCCCTACAGCTAGCACAGCCCCT
A_21_P0012074	XLOC_l2_008128		0.0197652	0.00129025	2.75969	down	hs|2p11.1	TTGTTTGTGTTGCTCACGGAACCTACACACTGTTCCCTGCTTCTCAGGCTCTTCTCTGTC
A_33_P3429864	EPN2	epsin 2	0.0197836	0.00130543	2.9907	down	hs|17p11.2	TTCCTCTCTGACACCACTGGGCCCTGCAATGATGAACATGGTGGGCAGTGTGGGTATACC
A_33_P3367717	USP17L7	ubiquitin specific peptidase 17-like family member 7	0.0198023	0.0013085	3.67478	down	hs|8p23.1	TATGTCAAAGTTCAAGAAGGCCAGTGGTATAAAATGGATGATGCCGAGGTCACTGCCTCT
A_23_P502808	PRIMA1	proline rich membrane anchor 1	0.0198063	0.00131084	2.29783	down	hs|14q32.12	TATGCTGTGCCTCCCTGGTGTTTCTGACTGTGCTTGTCATCATTTGCTACAAAGCCATAA
A_33_P3365010	ELK4	ELK4, ETS-domain protein (SRF accessory protein 1)	0.0198563	0.00131613	2.83827	up	hs|1q32.1	AACAAGCCTAACATGAATTATGACAAACTCAGCCGAGCCCTCAGATACTATTATGTAAAG
A_33_P3299285	FCRLB	Fc receptor-like B	0.0198563	0.00131701	2.33666	down	hs|1q23.3	AAATGCAGCTGCTCAAAGGCCTTCTGAGCCGGGTGGTCCTGGAATTAAAGGAGCCACAGG
A_23_P146134	DUSP26	dual specificity phosphatase 26 (putative)	0.0199091	0.00132735	2.57446	down	hs|8p12	CCAAAAACATACAGAGGTGCATGGCTGGCAGTCTTGAAATTGTCACTCGCTTACTGGATC
A_23_P155103	ADSL	adenylosuccinate lyase	0.0199769	0.00133369	3.98709	up	hs|22q13.1	CAGCTTGACAAGATGGTGACAGAAAAGGCAGGATTTAAGAGAGCTTTCATCATCACAGGG
A_32_P209230	CITED4	Cbp/p300-interacting transactivator, with Glu/Asp-rich carboxy-terminal domain, 4	0.0199936	0.00133621	1.93818	down	hs|1p34.2	ACAGCCCGAACCCGTGGAGCAATGCCCTGTCTGGCCTCCAAAACCAAAATAAAACTGGGT
A_23_P130352	KCTD1	potassium channel tetramerization domain containing 1	0.0200662	0.00134754	4.30056	up	hs|18q11.2	TTGATGGTACAGAGCCCATTGTTTTGGACAGTCTCAAACAGCACTATTTCATTGACAGAG
A_33_P3240348	NF1	neurofibromin 1	0.0201525	0.00135939	2.60075	up	hs|17q11.2	CTTGGGAATATGGTCCATGCAATTCAAATAAAACGAAACTGTGTCAGTTGGTTGAAGTAA
A_23_P258964	IARS	isoleucyl-tRNA synthetase	0.0201525	0.00136063	4.80949	up	hs|9q22.31	TCAAGTAACTTGAGACCTCACAGTAATCTTCACACTTAACCTTAGACACCTATGCAGTCA
A_23_P390704	STK38	serine/threonine kinase 38	0.0201525	0.00136267	2.86407	up	hs|6p21.31	ACAGATCTTGCCGTGGACTAGCAATACCTGCAAGTGCTGCCAATGGGAACTCAATTTATT
A_33_P3424467	CNST	consortin, connexin sorting protein	0.0201525	0.00136036	2.30391	down	hs|1q44	ACCTCCCCCATCTGCTGACAGTAGCTGAAGATTATTCTAAACATTCATTCTTTTAGATTT
A_33_P3242713			0.0201553	0.00136436	5.0365	up	hs|18p11.23	GCATCTCATGTCTATGTGACTACAAATATCAGGGAACAGATTCTCCATCACCAACCCCAA
A_23_P41380	ABCE1	ATP-binding cassette, sub-family E (OABP), member 1	0.0201728	0.00136664	5.14394	up	hs|4q31.21	AGGCAACATTAATGCAAAAGTCCCCAGATGGCAATACAAAGTATCCCCTGGTACCACATA
A_23_P153286	ZNF234	zinc finger protein 234	0.0202112	0.00137223	4.08676	up	hs|19q13.31	TCAGCTGGCGATCAAATCTTGTAAGTCATCACAAAATTCATGCTGCTGGTACATTTTATG
A_21_P0013344	AZGP1	alpha-2-glycoprotein 1, zinc-binding	0.0202112	0.00137358	2.98316	down	hs|7q22.1	TCAGAAGGCCAGGGAGGACATCTTTATGGAGACCCTGAACAACATCATGGAGTATTACAA
A_33_P3220277	RRBP1	ribosome binding protein 1	0.0202112	0.00137159	1.92534	up	hs|20p12.1	ACTGGCACTACTCAGGGCAAAAAGGCGGAGGGGACTCAGAATCAAAGCAAAAAGGCTGAA
A_21_P0000598	FBXW4	F-box and WD repeat domain containing 4	0.0202307	0.001376	2.55878	down	hs|10q24.32	CCCTACCTCAGGCTGGCTGTTGAGAGATTTTACAATTTTCATTTTTGTAAAAATAAAGCT
A_24_P383523	SAMD4A	sterile alpha motif domain containing 4A	0.0202701	0.00138086	6.48447	up	hs|14q22.2	CCATCTTCAGGGTTGCACAGAATCCTCCAAGATACTTTGCAGCCTTTTTTCCCCCTGGTC
A_23_P168576	POMZP3	POM121 and ZP3 fusion	0.0202755	0.00138341	2.99094	up	hs|7q11.23	GGAGGCCTTCCCCACGGGATCGTGGGGACTTTACCAGATCGGTTTGTAATAACACCTCGA
A_23_P57667	PLXNA1	plexin A1	0.0202842	0.00138728	3.60222	up	hs|3q21.3	TATACGGCTATTTCCTATTTTACTGTTCTTCAGATTTAGTACTTGTAAATAAACACACAC
A_33_P3220095	ZNF341	zinc finger protein 341	0.0202842	0.0013869	1.70585	down	hs|20q11.22	GGGGCTTGGCATGGTGCCCGGCACGCAGAAAGTGCTCAATAAATGTTTTTGTCATAACGT
A_24_P225635	HNRNPLL	heterogeneous nuclear ribonucleoprotein L-like	0.0203568	0.00139474	3.4364	up	hs|2p22.1	GGCAGGCATTTACAATTTTAGAGCTGTTTAATAGGAAGTTTAGATGGAAACTAAACACAC
A_24_P186986			0.0203568	0.00139638	1.89484	up	hs|13q33.3	CTAATCAGGACTGTATCTGCCTCCTTCTTGAATAGCCCAGATAATTCACCTAAACAGCCT
A_23_P92543	SCFD2	sec1 family domain containing 2	0.0204339	0.00140308	1.20945	up	hs|4q12	TAATCGTGCTGTCCACACGACTCCTGAAGCCACTTAACATTCCTGAGCTGTTATTTGCAA
A_33_P3273444			0.0205182	0.00141571	2.83802	up	hs|1q21.1	ATCCAGAAGAAGCATCTTCCTCAGAAGATCTGGGGGGATGGAAAGCAAAATAAAGGAGGT
A_32_P192474	PRRT1	proline-rich transmembrane protein 1	0.0205182	0.00141342	2.09603	down	hs|6p21.32	CTCCTCCACCCAGGTATCTGCCTATTTTCTTGCTAATCCCAGAACCTTTCCTTTTGCTTT
A_33_P3286278	GRN	granulin	0.0205182	0.0014149	1.33336	down	hs|17q21.31	CTATCCACAGGGGTGTTTGTGTGTGTGCGCGTGTGCGTTTCAATAAAGTTTGTACACTTT
A_33_P3337554	ABCB5	ATP-binding cassette, sub-family B (MDR/TAP), member 5	0.0205279	0.00141949	6.69195	up	hs|7p21.1	CCAGGAGCCTGGCAAAGTAAAGATGACACAGATGAAATGCTTGATAAGTAAATAAATATG
A_23_P341532	SETDB2	SET domain, bifurcated 2	0.0205279	0.00142035	2.26664	up	hs|13q14.2	GAAGCTGGGACTGTGCCTGAGAAGGAAATCTTCTGCCAATGTGGGGTTAATAAATGTAGA
A_33_P3365357	HYAL2	hyaluronoglucosaminidase 2	0.0205279	0.00142052	2.07682	down	hs|3p21.31	GACCTGACCCTACTCCCTTGCCCTAGATAGTTTATTATTATTATTATTTTGGGGTCTCTT
A_23_P3849	TRAP1	TNF receptor-associated protein 1	0.0205365	0.00142221	3.74952	up	hs|16p13.3	ACTCATCAGGAAACTCCGGGACGTTTTACAGCAGAGGCTGATCAAATTCTTCATTGACCA
A_23_P31896	ST3GAL1	ST3 beta-galactoside alpha-2,3-sialyltransferase 1	0.0207915	0.00144266	4.70018	up	hs|8q24.22	TTGGGGAATGAATGTGGAAGATGCCTATATTCTGAGAGACAGGACAGTTTCCCAGGAAGA
A_23_P68087	ATIC	5-aminoimidazole-4-carboxamide ribonucleotide formyltransferase/IMP cyclohydrolase	0.0207915	0.00144435	5.38692	up	hs|2q35	GCAGAGAAGAAGGAATGGGTTGAGAAACTGACTGAAGTTTCTATCAGCTCTGATGCCTTC
A_33_P3396492	CDH24	cadherin 24, type 2	0.020796	0.00144578	3.98079	down	hs|14q11.2	TGTGTGTGTCTCTCTCCAGGAATCTTTGTCTCTATCTGTGACACGCTCCTCTGTCCGGGC
A_33_P3283262	USP17L25	ubiquitin specific peptidase 17-like family member 25	0.0208099	0.00144787	4.26309	down	hs|4p16.1	TTCTCTTATGTCAAAGCTCAAGAAGGCCAGTGGTATAAAATGGATGATGCCGAGGTCACC
A_33_P3305974	SNAP23	synaptosomal-associated protein, 23kDa	0.0209312	0.00146353	3.99436	up	hs|15q15.2	ACCAACAGAGATCGTATTGATATTGCCAATGCCAGAGCAAAGAAACTCATTGACAGCTAA
A_21_P0006149	lnc-ANKRD20A1-2	lnc-ANKRD20A1-2:1	0.0209312	0.00146371	2.18924	down	hs|9q13	AAAGAAGATTGCCACGGAGACAGACAGCAGCATGGTCAGTGTGGTAGGAGCCGGCCATCA
A_33_P3377649	PRSS16	protease, serine, 16 (thymus)	0.0209312	0.00146149	1.87251	down	hs|6p22.1	CAACTGTCTGGTGTGGGTGACCGGCAGTGGTTGTATCAGACATGTACCGAGTTCGGCTTC
A_19_P00322299	ZSWIM6	zinc finger, SWIM-type containing 6	0.0209315	0.00146534	3.28788	up	hs|5q12.1	TAGAGACCAACTGCAAAAGTTTGTACAGTATTTGATCACAGTGCACCACACAGAAGTTTT
A_33_P3326545	LRP5L	low density lipoprotein receptor-related protein 5-like	0.0209914	0.00147292	3.65974	up	hs|22q11.23	TCGGCCCTGGACTTTGATGTGTCCAGCAACCACATCTACTGGACAGACATCAGCCTGAAG
A_33_P3333992	LOC100132495	uncharacterized LOC100132495	0.0209914	0.00147288	2.08138	up	hs|1p12	GCAAAAATAATGTGTACCTAGCAGAGCTTTCAGTGTATTTTCACCAACCTTACCTTTTTT
A_23_P111273	TBC1D7	TBC1 domain family, member 7	0.021061	0.0014812	3.78156	up	hs|6p24.1	TTCAAGAGGTGCTTTGCGGGATGTTTGCCTGAATCCAGTTTACAGAGGGTTTGGGATAAA
A_23_P40718	PARVB	parvin, beta	0.021061	0.00148121	5.71156	up	hs|22q13.31	CCACTTCTACCTGACTCCGGAAAGCTTCGATCAGAAGGTCCACAATGTGTCCTTCGCCTT
A_33_P3296862	C16orf89	chromosome 16 open reading frame 89	0.0211262	0.00148807	1.71845	down	hs|16p13.3	AAGGCATCTGGAGGATAAGCAAAGCCACCCCGACACCCAATCTTGGAAGCCCTGAGTAGG
A_23_P158596	AGTRAP	angiotensin II receptor-associated protein	0.0211607	0.00149391	2.76805	down	hs|1p36.22	TTTCTGGGTGGCTTGCTGGCCACAATCTTCCTGGACATCGTGCACATCAGCATCTTCTAC
A_33_P3329592	BLOC1S3	biogenesis of lysosomal organelles complex-1, subunit 3	0.0211607	0.00149313	1.47559	up	hs|19q13.32	CCGGACATCCGCGGCGTGCCAGGGACCGAGCCTGAGAAAGACCCGGGGCCGCGGGCCTAG
A_32_P71571	FAM19A4	family with sequence similarity 19 (chemokine (C-C motif)-like), member A4	0.0212764	0.00150895	3.96608	down	hs|3p14.1	TGATTTTATTCTTGCAGAGGGAATGGAAAGGAATGGAAAGATTTGTTGGCGTAATTTTTG
A_33_P3315929	PTBP3	polypyrimidine tract binding protein 3	0.0212989	0.00151175	5.11806	up	hs|9q32	ATGATCTGAAGAACCTTTTCATAGAAGCTGGATGTTCAGTGAAGGCTTTTAAATTCTTTC
A_33_P3303245	KIT	v-kit Hardy-Zuckerman 4 feline sarcoma viral oncogene homolog	0.0213213	0.00151993	23.6218	up	hs|4q12	AGTTCAGCGAGAGTTAATGATTCTGGAGTGTTCATGTGTTATGCCAATAATACTTTTGGA
A_23_P87580	ANP32D	acidic (leucine-rich) nuclear phosphoprotein 32 family, member D	0.0213213	0.00152197	3.67252	up	hs|12q13.11	CAGAGCCTCAGTGGGCCTAGAAGTATTGGCAGAAAAGTGTCCAAACCTCATACATCTAAA
A_33_P3347193	VSTM2A	V-set and transmembrane domain containing 2A	0.0213213	0.00152039	2.14033	down	hs|7p11.2	AGGCCTATCTGAAAGTCAATGCCAACAGCCATGCCCGCAGAATGCAGGCCTTCGAAGCCT
A_32_P116989	ZCCHC18	zinc finger, CCHC domain containing 18	0.0213452	0.00152897	1.60985	down	hs|Xq22.2	AGAGGGGGGTGGGTTTCTAACTGCATGAATTAATCCACAAAGCAGTTTTCCTTTGGGAAG
A_23_P408675	BTAF1	BTAF1 RNA polymerase II, B-TFIID transcription factor-associated, 170kDa	0.0213453	0.00153107	4.31167	up	hs|10q23.32	GACAATGAATTTAATCGGGCCCTTGGTGGAAACATTTATATATTTAATGCAGATGCATAG
A_23_P60499	ZNF462	zinc finger protein 462	0.0214044	0.00153645	2.51236	up	hs|9q31.2	ATGACGGTAGAAGACTTCTCATTGGGGAGCAACTTTTTGACGCACAACTTTTGGTGCGTT
A_32_P190951			0.0214054	0.00153768	2.89871	down	hs|14q32.33	ACAGAAGTTCCAGGGCAGAGTCACCATGACCAGGGACACGTCCACGAGCACAGTCTACAT
A_33_P3335940	HN1L	hematological and neurological expressed 1-like	0.0214639	0.00154917	3.70938	up	hs|16p13.3	ACCAGCGACATTTTTGGGTCTCCGGTCACTGCCACTTCACGCTTGGCACACCCAAACAAA
A_24_P322611	DIDO1	death inducer-obliterator 1	0.0214639	0.00155458	4.67586	up	hs|20q13.33	TAGAGCAGAAGTCTAGCGAAGACCAAGGGATAAAGGGTAGAATTGAGAAAGCTGCAAATC
A_33_P3374210	MKI67	marker of proliferation Ki-67	0.0214639	0.0015509	10.5122	up	hs|10q26.2	ATAAATGCTCTGCAAGCCCTCCCTTAAGACGGCAGTGTATTAGAGAAAATGGAAACGTAG
A_33_P3276845			0.0214639	0.00155175	4.24702	down	hs|5p15.1	AGCACGCATTGCAGCTCTGATGCAGTCTATCACTGGCAGATCGGTGTCTGAGAACACCGC
A_33_P3236222			0.0214639	0.00154987	5.88086	down	hs|5p15.1	TTTCCCAAGAGCACGCATTGCGGGTCTGATGCGGTCTATCACTGGCAGTTCGGTGTCTGA
A_19_P00321266	LINC00630	long intergenic non-protein coding RNA 630	0.0214639	0.00155354	2.96346	down	hs|Xq22.1	CCTGCCTGTCTGTCACCTTAAGAGCCAGTCAATTCATATGGTCCCCATATCAAAGTCTCC
A_33_P3412519	PEX26	peroxisomal biogenesis factor 26	0.0215554	0.00156353	1.35717	up	hs|22q11.21	ACTTCAGGCCATTCACACAGCGAGGCAGCAGCAGAAACAGGAACACTCAGGCTCTGAGGA
A_23_P152651	DDX42	DEAD (Asp-Glu-Ala-Asp) box helicase 42	0.0215948	0.00156988	1.69255	up	hs|17q23.3	TGAGTTGTCATGCGGGTAAGTTGAGGTTATCTTGGGATAAAGGGTCTTCTAGGGCACAAA
A_33_P3379726	CCDC106	coiled-coil domain containing 106	0.0216226	0.00157306	1.52999	down	hs|19q13.42	TGCCCACCTGATTCCCGGACAGACCTCCCCAACTCCGCGTGAGACAGAGAATTATTCAGA
A_23_P255317	RNF14	ring finger protein 14	0.0216424	0.00157566	2.55873	up	hs|5q31.3	ATGTACTGGCTGTATGCAATATTTCTGTTGGATTTGCATGGGTTCTCTCTCTAGAGCAAA
A_33_P3243500	LOC729732	uncharacterized LOC729732	0.0216972	0.00158316	3.26506	down	hs|8p23.1	ACGAGTTTTGAGCAGCCTCGGTTTTCCTACCACCTCCAAATCATGGAAGACACAGGGTAA
A_23_P67198	CPAMD8	C3 and PZP-like, alpha-2-macroglobulin domain containing 8	0.0217033	0.00158477	2.3644	down	hs|19p13.11	CATTCATACCCACACACCCAGCTTGTGCCTGTGGTTAACATCTCAGAAAACTCTGGTAAA
A_21_P0000092	ZBED6	zinc finger, BED-type containing 6	0.0217243	0.00158747	4.46948	up	hs|1q32.1	AGCTGGGATCCTGAGCAGAATGAAGTTGTTCAAAGCAGTGAAAAAGAAATACTGCCTTAA
A_33_P3277437	ERI2	ERI1 exoribonuclease family member 2	0.0217408	0.0015992	3.16147	up	hs|16p12.3	GACAGAAATTTAAGTATTTCCACCAAAAATTCTTTGAGACTCAGGCCTTCAATGAGGAAT
A_23_P165783	MLPH	melanophilin	0.0217408	0.00159954	16.2459	up	hs|2q37.3	TCAGTAATTCCCTGAAAAGTCAAGGTAAAGATGATGATTCTTTTGATCGGAAATCAGTGT
A_24_P226355	RANBP9	RAN binding protein 9	0.0217408	0.00159443	4.71391	up	hs|6p23	GCACCGCACATTTTTCAGGTTTTGAAAGTTGTAGTAATGGTGTAATATCAAATAAAGCAC
A_24_P778906	ANKRD20A12P	ankyrin repeat domain 20 family, member A12, pseudogene	0.0217408	0.00159902	14.2161	up	hs|1q21.1	TCAAGCCTCAGACTTCAAATAATTGCCAGAACTACTTGACTGAGGTTAGTTATATGACCG
A_23_P134914	LY6H	lymphocyte antigen 6 complex, locus H	0.0217408	0.00159312	2.00722	down	hs|8q24.3	TTAACTCTGGGATCTTAAAGGTCGACGTGGACTGCTGCGAGAAGGATTTGTGCAATGGGG
A_33_P3327381			0.0217408	0.00159913	2.56267	down	hs|10q26.13	CAAATGGTGGGGCCACTGGAGATCCACAAAGTCACTGCTCAGAGGAGGACTCTTGAGTGA
A_23_P354791	NAV2	neuron navigator 2	0.0217495	0.00160928	7.47688	up	hs|11p15.1	TGCAAGTACCACAAATGCCCTTACATAATTGGCACAATGAACCAGGCTACCTCTTCGACT
A_24_P67027	CLK2	CDC-like kinase 2	0.0217495	0.00161155	4.50141	up	hs|1q22	CAGACCTCAAGCCTGAAAATATTCTGTTTGTGAATTCAGACTATGAGCTCACCTACAACC
A_23_P39718	FEZ2	fasciculation and elongation protein zeta 2 (zygin II)	0.0217495	0.0016065	2.9941	down	hs|2p22.2	CATTGAAACTGTTGGTGGTGATGGATTTTGTAGCTTGCTGCTTGTTTCACCACTGGTCAA
A_33_P3397716	lnc-GGCT-1	lnc-GGCT-1:19	0.0217495	0.00161115	4.01889	down	hs|7p14.3	GTCTCCATTCATTCATTCATTCAACAATTATTTATTGAGCGCATGCTATTTTTCAGGCAC
A_33_P3213317			0.0217495	0.00161053	2.83866	down	hs|20q13.12	GGCTGGCTTGTCTCCAGTTCTTATATCCAAGGTGCAGCAGCTGAGCATTCCAAATTCGGG
A_23_P41066	RASSF1	Ras association (RalGDS/AF-6) domain family member 1	0.0217495	0.00161034	1.59513	down	hs|3p21.31	AGCCAGGGTCTCTCCCTCAGGTGTTTTTTATGAAGTGCGTGAATGTATGTAATGTGTGGT
A_23_P43350	MLANA	melan-A	0.0217625	0.00161841	35.8336	up	hs|9p24.1	ATGTACCTATGGCAATTTAGCTCTCTTGGGTTCCCAAATCCCTCTCACAAGAATGTGCAG
A_21_P0014036	MYRFL	myelin regulatory factor-like	0.0217625	0.00161804	4.05798	down	hs|12q15	AATAGAAGAGTTAGAAATATGGAACAGAAAGCTGGCCCGGCTAAAGCGGCTCAGTAGTTG
A_33_P3423220	TPBGL	trophoblast glycoprotein-like	0.0217625	0.00161954	1.40818	down	hs|11q13.4	TTCTTCGGGCTGGTGCTGGCACTCATCGGCCTCATCTTCCTCATGGTGCTCTACCTAAAC
A_24_P391260	PTTG1IP	pituitary tumor-transforming 1 interacting protein	0.0218014	0.00162361	7.3576	up	hs|21q22.3	TGGGGAGTTTGTTGGGTGAACTTTGAGGCGCTGATCATCACCATGTCGGTAGTCGGGGGA
A_33_P3312217			0.0218744	0.00163131	4.36082	down	hs|5p15.1	TCAGGAGTGAGGATGTCATGGACCTCACAGAAGGTGACAGTGAGGCTTCAGCCTCAGCTC
A_24_P118376	CEACAM20	carcinoembryonic antigen-related cell adhesion molecule 20	0.0218744	0.0016314	1.74628	up	hs|19q13.31	GCTAGGTCTGTGGACCTGACCTGCCAAACCGTCAATCAGAGTGTGAATGTCCAGTGGTTC
A_23_P138253	CHTOP	chromatin target of PRMT1	0.021878	0.00164024	3.12632	up	hs|1q21.3	AGTCAACACATCTGTAAATAACCTTGAGATAACAGATGAGAAGAAATCTGATTGATGCTG
A_23_P52298	NPM3	nucleophosmin/nucleoplasmin 3	0.021878	0.00163601	2.2191	down	hs|10q24.32	GACTTGGGTCTTTGGTGCTAGGAGAGGGCCTGTGCTCCACACAGCCGTGGTTTTCTGATT
A_21_P0001741	lnc-HIST2H3PS2-3	lnc-HIST2H3PS2-3:1	0.021878	0.0016382	2.24749	down	hs|1q21.2	TCTTGGAGCCTCCCTTCTGCTCCCAGAGGCTTTTCTTGCTCATGTCTCCAGCCACAATAT
A_23_P7423	NSUN2	NOP2/Sun RNA methyltransferase family, member 2	0.0218924	0.00164452	2.40014	up	hs|5p15.31	ACCTCAGTGGTGTGTCATTAACATGCAGTGGGGTTAATATCTGAGGCCTCAGATGACTTT
A_21_P0013219	LOC101929266	uncharacterized LOC101929266	0.0219269	0.00164829	3.68065	up	hs|7q11.21	GAGGGAGTTCAACTCTGTTTTCAGAGAAATGGAATAATCATATCGCTGATCTATGTAAAC
A_24_P390495	CX3CL1	chemokine (C-X3-C motif) ligand 1	0.0219363	0.00165018	1.70126	down	hs|16q21	ACATTCCTGATGCTTCTTCAGAGACTCCTGCAGGCAGCCAGGCCACAAGACCCTTGTGGT
A_21_P0011838	ANAPC1	anaphase promoting complex subunit 1	0.0219697	0.00165736	4.4507	up	hs|2q13	CGGAGCCAATTGTTCCTGAACTGTGTATTGACCATTTGTGGACAGAAATGATTACTAATA
A_33_P3377229	C11orf21	chromosome 11 open reading frame 21	0.0219697	0.00165742	1.75905	down	hs|11p15.5	GATGGGTGAGTAAACAGACGTATGTGGCAGCCAGCAGAGCCCCCACATTTGTTCCCTGAC
A_33_P3410279	DOCK9	dedicator of cytokinesis 9	0.0219747	0.00165898	2.16997	down	hs|13q32.3	TAGCCTTCTTCGGGCAGGTGAGCCTCCTGTCCATTCTGCAGACTGTCCTAAGTCCTTTAA
A_24_P392022	EEF2KMT	eukaryotic elongation factor 2 lysine methyltransferase	0.0219902	0.00167562	2.86006	up	hs|16p13.3	ACGGGATTGTTAGAATCAAATCACTCTCGTGGGAAGAATTTTTATATGGGAAAGCGGATA
A_23_P346265	GNPTAB	N-acetylglucosamine-1-phosphate transferase, alpha and beta subunits	0.0219902	0.00167178	13.559	up	hs|12q23.2	ATACCATGTTTTGTTTGATTCCTATAGAGACAATATTGCTGGAAAGTCCTTTCAGAATCG
A_23_P152262	DPEP1	dipeptidase 1 (renal)	0.0219902	0.00166591	2.81655	up	hs|16q24.3	GTGATGGTGAACTTCTACAACAATTACATTTCCTGCACCAACAAGGCCAACCTGTCCCAA
A_23_P120335	MTX2	metaxin 2	0.0219902	0.00167226	3.62607	up	hs|2q31.1	GACGCACTGGTATTTGGCCATCTATACACCATTCTTACCACACAATTGACAAATGATGAA
A_23_P68059	PCGF1	polycomb group ring finger 1	0.0219902	0.00166268	2.16232	up	hs|2p13.1	AACCCTCAGCATGTGCAGCTCCTTTTTGACAATGAAGTTCTCCCTGATCACATGACAATG
A_33_P3290898	CPAMD8	C3 and PZP-like, alpha-2-macroglobulin domain containing 8	0.0219902	0.00167607	3.78744	down	hs|19p13.11	ATACCTTTGGGAAACCTGTGGCTGGTGCCTTAACGATCAACATGACTGTTAATGGTGTAG
A_33_P3267420	APOB	apolipoprotein B	0.0219902	0.00166615	2.73577	down	hs|2p24.1	CCACTGCACCTGACCTGAAGGTCCTTTTAAGATTGAAATGATACAATGATTATAAAAGAA
A_23_P254353	NOXA1	NADPH oxidase activator 1	0.0219902	0.00167019	1.40824	down	hs|9q34.3	ATGGCTGGAGGGCCACTGTGACGGCCGCATCGGCATCTTCCCCAAGTGCTTCGTGGTCCC
A_23_P136777	APOD	apolipoprotein D	0.0220337	0.0016824	23.3645	down	hs|3q29	TCACTAATGGAAAACGGAAAGATCAAAGTGTTAAACCAGGAGTTGAGAGCTGATGGAACT
A_23_P34045	EDA	ectodysplasin A	0.0220337	0.00168206	1.96819	down	hs|Xq13.1	TGATTTTTGTCTTTTAATCCATTTCAGGACTCTCTCCAGGAGGGCTCGGGGTGTGTCATT
A_33_P3363655	ANAPC1	anaphase promoting complex subunit 1	0.0220657	0.00168604	3.07269	up	hs|2q13	AAGTAAAAGCCAGGCATTGGCAGTTTATAAAGCATTTACAGTTGACAGTCCTGTTCAGCA
A_23_P39076	RRAS	related RAS viral (r-ras) oncogene homolog	0.0220787	0.00168898	2.47091	down	hs|19q13.33	TAGCTGCCTTCGCACCTTGCTGTGTGACCTGAGGCCCTCACTGAGCCTCAATTTCCTCAT
A_23_P89310	EPN2	epsin 2	0.0220787	0.00168941	1.62649	down	hs|17p11.2	TGGAGGAAGTCACCCAGCTGTTTCTCAGTCCCAGAGGCCGGTGGCTGGTTTTGAACTTGT
A_24_P210513	BTBD7	BTB (POZ) domain containing 7	0.0222098	0.00170422	2.98262	up	hs|14q32.12	CAAACATGACCAGGGCAGAAGAAGCCATGGAACTTTACCACATAGCACTGTTCTTGGAAT
A_23_P93792	PMS2	PMS2 postmeiotic segregation increased 2 (S. cerevisiae)	0.0222196	0.00171446	3.81804	up	hs|7p22.1	TGCTCCAGTCACTGAAAGGGCTAAACTGATTTCCTTGCCAACTAGTAAAAACTGGACCTT
A_33_P3264875	GRK6	G protein-coupled receptor kinase 6	0.0222196	0.00170845	2.06944	down	hs|5q35.3	TTCCAAGAGCTGAATGTCTTTGGGCTGGATGGCTCAGTTCCCCCAGACCTGGACTGGAAG
A_33_P3364661	RHOA	ras homolog family member A	0.0222196	0.00170906	1.48508	down	hs|3p21.31	AGAGCCTGCAAGGCCTGCCCAGACCAGGACTCCGCCATGACTGGCCCTCGCCCCACCCGG
A_23_P1029	MFAP2	microfibrillar-associated protein 2	0.0222234	0.00172153	6.7195	up	hs|1p36.13	CCGCCTCTACTCCATACACAGGCCTTGCAAACAGTGTCTCAACGAGGTCTGCTTCTACAG
A_21_P0014001	NNT-AS1	NNT antisense RNA 1	0.0222234	0.00172597	6.21882	up	hs|5p12	TTTTCAGGGACACATTTGCTTCTCCCCTTGAAGAACCAGTTACAAAGCGTGATGTCCTCT
A_33_P3225096	MTMR10	myotubularin related protein 10	0.0222234	0.00172294	5.09883	up	hs|15q13.3	CTTTCTGTCATTACAGGTCTGGCTCTTGTAACCGTGATCAAACTGTTCATGTTGTCTGCT
A_21_P0012149	lnc-WFDC2-1	lnc-WFDC2-1:1	0.0222234	0.00172114	2.33712	down	hs|20q13.12	CATCCTTTCCCTCAAGGTTTGCATTCTGAAAGAGTGGCCCAGGCAGGGTGATGTCTAACC
A_33_P3418662	HSD17B3	hydroxysteroid (17-beta) dehydrogenase 3	0.0222234	0.00172678	2.07035	down	hs|9q22.32	TTTTCCTCACCAGTCCCATGCTGGCTGAAGAGGACCAGAGGAGCAGACCAGCACTTCAAC
A_24_P186216	PDS5A	PDS5 cohesin associated factor A	0.0222534	0.00173039	4.81827	up	hs|4p14	CTTGCAAACAAGCAGATATTTGTGTGGTTAGTAAATCATACTTCACACTTTTTCTCTAGC
A_33_P3284108	NSF	N-ethylmaleimide-sensitive factor	0.0222534	0.00173271	4.02534	up	hs|17q21.31	AGATATTTTCCGACGAGCATTTGCTTCCCGAGTATTTCCTCCAGAGATTGTGGAGCAGAT
A_23_P59202	TAF11	TAF11 RNA polymerase II, TATA box binding protein (TBP)-associated factor, 28kDa	0.0222534	0.00173262	3.59794	up	hs|6p21.31	AGTATTTAACTGTCTTGACCAGTTGGAAGAAGATACGTGGGCCATAAGCATCTTCTGGAC
A_33_P3282474			0.0223062	0.00174014	2.79526	down	hs|8p23.3	ATAATTCCCAACACTCAAGAAACTCGGCAGCTTTTAAAAATAGAGCGTGTGCAAGTACAG
A_21_P0012495	LOC101929607	uncharacterized LOC101929607	0.0223062	0.00173838	3.22331	down	hs|3q13.12	GAGCTCACCAATAAGCAAAACAGCCAAGCCTTTTGAAGACTAATTAGAAAAAGTACAATA
A_23_P23669	PALMD	palmdelphin	0.0223206	0.00174395	4.41539	down	hs|1p21.2	TAGAAAAAGATCAGAAGCTAGTCCTCATGAAAACACAAATCATAAATCCCCCCACAAAAA
A_33_P3367894			0.0223636	0.00175672	3.70381	up	hs|6p21.2	TGCTACTTACCTCCTCCAGTACTAACATTTGACACATCTAATGCCTATTCATTGTTGTGA
A_33_P3318439	RNF212	ring finger protein 212	0.0223636	0.00175461	2.87872	down	hs|4p16.3	GCATATCTTCTTTGCTGAAGTGTCTGTTAAGGTATTTGGCCCATTTTTTAATTGGATTGT
A_21_P0013889			0.0223636	0.00175604	2.71692	down	hs|Yp11.2	ATGGACAGGAGAAGACACCCCTGGAGCATATCTTTAGGGCCATCCTCATCAAGAAAACCG
A_23_P115573	SHISA4	shisa family member 4	0.0223636	0.00175634	1.47105	down	hs|1q32.1	CCTCCTCTCTGGCTGCCCCACTGGCCACATCTCTGGCCTGCTAGATTAAAGCTGTAAAGA
A_24_P307869	LLGL2	lethal giant larvae homolog 2 (Drosophila)	0.0223636	0.00175051	1.75531	down	hs|17q25.1	AGCACCCTCGAGACCCCAACCAGATCCTGATCGGCTACAGCCGAGGCCTCGTTGTCATCT
A_33_P3300635	PFKFB2	6-phosphofructo-2-kinase/fructose-2,6-biphosphatase 2	0.0223636	0.00175388	1.81091	down	hs|1q32.2	GTGTTTTTGTGTGCGTGTGTGTAGAATGGGTAAATAAAATTGTTGAGTAACTTGAACCTA
A_33_P3371727	SAT1	spermidine/spermine N1-acetyltransferase 1	0.0224012	0.00176471	4.23904	up	hs|Xp22.11	GCTGTGGAGACCCGGAAGAGTTAGATATAATGTCATTTGTTGTAATTCAGTTTCATAAAA
A_23_P57293	URB1	URB1 ribosome biogenesis 1 homolog (S. cerevisiae)	0.0224012	0.00176455	3.59173	up	hs|21q22.11	TTTTTATGAAAACGAAGAGAGATGTTTAAAGTTTATTTTTCAGCAGGTGAGGTGGCTCAC
A_33_P3396010	AGER	advanced glycosylation end product-specific receptor	0.0224073	0.00176639	2.46247	down	hs|6p21.32	AGTCAGGGAAGCAGAAGATAGCCCCCAACACATGTGACTGGGGGGATGGTCAACAAGAAA
A_33_P3328653	CELSR1	cadherin, EGF LAG seven-pass G-type receptor 1	0.0224749	0.00177898	3.82198	up	hs|22q13.31	ACGTCTTCGTCTTCAACGTCCAGAACGACACCGACGTCAGCTCCAACATCCTGAACGTGA
A_21_P0013728	FRG1	FSHD region gene 1	0.022556	0.0018016	2.62134	up	hs|4q35.2	GGCCTCAAATAGATGCTTTATTAGATACAATGAAGCAGGGGACATAGAAGCAAAAAGTAA
A_23_P33961	BRS3	bombesin-like receptor 3	0.022556	0.00179703	2.05613	down	hs|Xq26.3	CAATGCCATCCTGAAGACTTGTGTAAAAGCTGGCTGCGTCTGGATCGTGTCTATGATATT
A_19_P00319712			0.022556	0.00179371	2.25456	down	hs|6p25.2	GGGTCTCTGTGCTGGACGGCTGTACCTCTCATGAAATGGACAACTGACCATAAGAAGGAG
A_23_P78782	CA11	carbonic anhydrase XI	0.022556	0.00179098	2.09813	down	hs|19q13.33	TCCTTAACCGCGACACCATCACTCGCATCTCCTACAAGAATGATGCCTACTTTCTTCAAG
A_23_P102202	MSH6	mutS homolog 6	0.0225691	0.00180587	4.30371	up	hs|2p16.3	GAAGTTTGCCTGGCTAGTGAAAGGTCAACTGTAGATGCTGAAGCTGTCCATAAATTGCTG
A_33_P3301970	STRADB	STE20-related kinase adaptor beta	0.0225691	0.00180583	4.58269	up	hs|2q33.1	CTTTCTCTCCTGCCTTCTTTAGCTTGGTACAGCTCTGTTTGCAACAAGATCCTGAGAAAA
A_33_P3412233	POMZP3	POM121 and ZP3 fusion	0.0225933	0.00181285	2.12389	up	hs|7q11.23	CCCTCAAAGAGAAGAAGAAGAAAAGGACAGTGGAGGAAGAAGACCAAATATTCCTTGATG
A_23_P44643	ANAPC7	anaphase promoting complex subunit 7	0.0225933	0.00180935	2.41055	up	hs|12q24.11	GGCTGTGGTGAAAAAAGCAGAACTACTTAGCAGAGAACAGAAATATGAAGATGGAATTGC
A_33_P3349646	PCDH7	protocadherin 7	0.0225933	0.00181236	7.08772	up	hs|4p15.1	ATTGGATCAGATCACTGCTCTGAGTACAGCTGTCAAACCAATAACAAGTACAGCAAACAG
A_23_P11664	SRSF11	serine/arginine-rich splicing factor 11	0.0225933	0.00181388	3.69516	up	hs|1p31.1	GCCTCTGAGGGAGTCCAACTGTATACCTGCATCAGTGTCATTCCTTTGTGTGATTTCTTA
A_33_P3268310	LIMS3L	LIM and senescent cell antigen-like domains 3-like	0.0226339	0.0018194	2.25031	down	hs|2q13	TGCAGCGCAGGCACAGTGACGTGAAAGTCTACAAGGAGTTCTGTGACTTTTATGCGAAAT
A_21_P0010978			0.0226625	0.00182554	3.77803	up	hs|11q13.1	ATGTAGGAGAGCATGGTAACCACAGATAGAACTGGTATTATCCCAAGTGGTCTGCAGACT
A_33_P3332215	MUC1	mucin 1, cell surface associated	0.0227198	0.00183259	2.32813	up	hs|1q22	AGAAAAGGAGACTTCGGCTACCCAGAGAAGTTCAGTGCCCAGCTCTACTGAGAAGAATGC
A_19_P00318889	KIAA1671	KIAA1671	0.0227922	0.00184089	2.01936	down	hs|22q11.23	TGTTTGGTGGCTCTGCTGGGGAAACCTTCTTCCTCTTGAGTTTCCAGCCCAGCACTGCCT
A_23_P250035	SDHA	succinate dehydrogenase complex, subunit A, flavoprotein (Fp)	0.0228189	0.00184427	1.98952	up	hs|5p15.33	TGCATTATAACATGGGCGGCATTCCCACCAACTACAAGGGGCAGGTCCTGAGGCACGTGA
A_23_P163059	PCNXL4	pecanex-like 4 (Drosophila)	0.0228764	0.00185349	2.89276	up	hs|14q23.1	CAAAACCTCTCCACATACATTTGTATTAGAGCTCATTTTGACTGTAATGTCATCAAATGC
A_21_P0003404			0.0228764	0.00185357	3.06799	down	hs|4q28.3	ATCCCTGTCCTCTGTCTCTGGAACTCCAGTTGCTAATTAAAACTTCTGCATAGGTCGCTT
A_33_P3272593	CTPS2	CTP synthase 2	0.0229042	0.00185733	2.46174	down	hs|Xp22.2	CCATGTTGTAGCATGTGTCAGAATTTCATTCCTTTCTATGGCTGAATAAAATTCCATTGT
A_24_P865245			0.0229195	0.00185981	2.54569	down	hs|16q12.1	ATCTGTGGCTTTATGGGGGGAATGTCGAGAATCGGGCACACGCTGAAGTGTGAGAACCAC
A_23_P151970	FEM1B	fem-1 homolog b (C. elegans)	0.0229474	0.00186454	9.67862	up	hs|15q23	CCCAGAACTCTTGAAGAGTTTGTTGGATTTCATTAAGTGACTGGATATGTAAAGTCGTTT
A_23_P390443	SHISA7	shisa family member 7	0.0229565	0.00186863	2.18885	down	hs|19q13.42	CCCCAGCACCCAATGCACAATCTTCCCTCAATTCTCTTTGTACATAGCCATGTTGCGGGG
A_33_P3366124	KANTR	KDM5C adjacent non-coding transcript	0.0229565	0.00187022	1.46252	down	hs|Xp11.22	TGGAAACTGGAACACAGACTCCTCCAGCAGCTCCACAGGTCCCTTGTCCTCAATGAGCAG
A_23_P101013	TMC6	transmembrane channel-like 6	0.0230219	0.00187871	2.42513	up	hs|17q25.3	CAGATCAGCAATGAGGGTGAGGACAAAATCTTCTTAATCAACAAGCTTCACTCCATCTAC
A_24_P340800	ZNF621	zinc finger protein 621	0.0230219	0.00187926	3.18766	up	hs|3p22.1	AGAATGCCAGTAGGAGGACTTCTCAGGAACGTTTCTCAGCACTTTGATTTTAAAAGGAAG
A_23_P211428	SMTN	smoothelin	0.0230322	0.00188258	3.91585	down	hs|22q12.2	TGATGATCATGGGCAAGAAGCCTGACCCCAAGTGTGTCTTCACCTATGTGCAGTCGCTCT
A_33_P3215517	RCC2	regulator of chromosome condensation 2	0.0230796	0.00188983	8.57244	up	hs|1p36.13	CTCATAGTTGATTTACCATTCCTACAAAAGAGGCAGAAACTTTGAGCAATCTAGGTTTTT
A_23_P50349	TRIP10	thyroid hormone receptor interactor 10	0.0230796	0.00189131	2.31806	down	hs|19p13.3	CGGAGTTTGATGAGGATTTCGAGGAGGAACCCACATCCCCCATAGGTCACTGTGTGGCCA
A_23_P157758	KIAA2026	KIAA2026	0.0231446	0.00189924	2.60716	up	hs|9p24.1	TTGGACCCACCTGTCAAAAAATTGTTGGTTAGCCCAGAAGGAGCCATTTTGAATACCATA
A_24_P391604	KRTAP6-3	keratin associated protein 6-3	0.0231569	0.00190192	2.27239	down	hs|21q22.11	GACTGTGGCTATGGCTGTGGCTATGGCTATGTCTCCCACTCCTTCTGTGGCTGTGGCTAT
A_23_P134517	PURB	purine-rich element binding protein B	0.023189	0.00190663	4.72338	up	hs|7p13	TCTGTGAATGGAACTGAAGTGAACGTGAATATGCTGACTATATCCTGGAAGCATTTTTAT
A_23_P126908	TNFRSF14	tumor necrosis factor receptor superfamily, member 14	0.0232341	0.00191473	6.52183	up	hs|1p36.32	GGATACCACATCGGAAGTGATTTTCTAAATTGGATTTGAATTCGGCTCCTGTTTTCTATT
A_23_P2077	OR4C3	olfactory receptor, family 4, subfamily C, member 3	0.0232749	0.00191995	2.47883	down	hs|11p11.2	CAATACGTATGTCATTGGTCTGCTGGTGGTTGCCAACAGTGGTTTAATCTGCCTGTTGAA
A_33_P3328251			0.0233026	0.00192454	4.69813	down	hs|5p15.1	TTCCCAAAAGCACGCATTGCAGCTCTGATGCAGTCTATCACTGGCAGTTCGGTGTCTGAG
A_33_P3215347	LOC100996662	uncharacterized LOC100996662	0.0233026	0.00192475	1.56423	up	hs|8q24.3	CATGCATGTAGTGTATGTGGGAAATGCTTCAGCCAGAGCTCAACCCTTATTAGACATTAG
A_23_P150609	IGF2	insulin-like growth factor 2	0.0233175	0.00192723	9.51354	down	hs|11p15.5	CTCAACTCAGCTCCTTTAACGCTAATATTTCCGGCAAAATCCCATGCTTGGGTTTTGTCT
A_33_P3670415	NAT8L	N-acetyltransferase 8-like (GCN5-related, putative)	0.0233381	0.00193019	1.49053	down	hs|4p16.3	TGTATAGATGTACGTGTGTGTGCGCATGTGTGCGTGTACATGTGTTTGTGTCTTGGGTAT
A_33_P3364582	TNXB	tenascin XB	0.0233433	0.00193188	2.03826	down	hs|6p21.33	GGAGGGATCACATCTCACCAGCTCCTTGGCCTCTTTCCCTCCACCTCCTACAATGCACGG
A_21_P0014722	H2AFY	H2A histone family, member Y	0.0233601	0.00193528	3.98738	up	hs|5q31.1	TAAATGTTACTAAGCAAGAGACTATTCTCACTTTTTGCCACCCTGAGCAGGGCAGGGAAG
A_21_P0013232	INTS4	integrator complex subunit 4	0.0234096	0.0019424	2.00846	up	hs|11q14.1	ACATCACATGAGGCTGCAGGCCAAAGCTTTGCAACTTATAATAACAGCACGAACTACATG
A_24_P627503			0.0234263	0.00194631	1.93538	down	hs|14q32.33	GGGGCTGGAATGGGTGGCAGTTATATCACATGATGGAAGTAATAAATACTACGCAGACTC
A_23_P57733	DRD3	dopamine receptor D3	0.0234371	0.00195019	1.66158	down	hs|3q13.31	GATGCCCTGGGTGGTATACCTGGAGGTGACAGGTGGAGTCTGGAATTTCAGCCGCATTTG
A_23_P43071	MTERF3	mitochondrial transcription termination factor 3	0.0234509	0.00196501	2.69027	up	hs|8q22.1	CCAAGGCTGCTAACTGGAAGTCTGGAACCCGTGAAGGAAAATATGAAGGTTTATCGTCTT
A_33_P3317305	AGAP1	ArfGAP with GTPase domain, ankyrin repeat and PH domain 1	0.0234509	0.00195995	2.18623	up	hs|2q37.2	AGAAGCAGCAGCTGTCCATAGGACCCTGCAAGTCGCTACCTAATTCTCCCAGCCATTCCT
A_23_P22096	PTK2	protein tyrosine kinase 2	0.0234509	0.00196602	4.374	up	hs|8q24.3	GCAAAGAATTCCAGGAAACCCAAGAGGCTGAGAATTCTTTTGTCTACCATAGAATTATTA
A_23_P162336	CNOT2	CCR4-NOT transcription complex, subunit 2	0.0234509	0.00196356	3.11677	up	hs|12q15	GGAAAGTAGCTAAGGAGTTCCATCTGGAATATGACAAATTAGAAGAACGGCCTCACCTGC
A_24_P358321			0.0234509	0.00196144	1.77269	down	hs|2p11.2	TTGTATTGGTACCTGCAGAAGCCAGGCCAGCCTCCACAGCTCCTGATCTATGAAGTTTCC
A_21_P0006095	LOC101928579	uncharacterized LOC101928579	0.0234509	0.00196472	1.47274	down	hs|9q31.1	TTTTTAACTGGCAAGGTTTCGAGTTCCCAACCACAGCACCCTCAGTGATGGTTTTCAGAA
A_33_P3378654			0.0234509	0.00195986	1.78052	down	hs|10q22.3	TTGAAGCTGTCCTCCACCCTGATTACTGAGATGTCATCGGGCAGGCTGGAGGAGTTGTAG
A_23_P42322	COL11A2	collagen, type XI, alpha 2	0.0236413	0.00198834	1.80425	down	hs|6p21.32	TGTGTGCAGGGCTGCATCCGCAGATGGCTGGAATATTAAAATTCTTCTATATTGGCTGGT
A_33_P3394198	FPGS	folylpolyglutamate synthase	0.0236601	0.00199247	1.77734	down	hs|9q34.11	ACCTGCAGTGCCAGCTCCCTCGTCTTCAGCTGCATTTCACATGCCTTGCAATGGATCAGC
A_23_P60579	MPI	mannose phosphate isomerase	0.0237465	0.0020023	3.28846	up	hs|15q24.1	TATGGCTTTAGGCTAGCTGTTAAATATGTGACCCAGCATTAGCTCAGCATCTGTCAGAGC
A_21_P0012776	XLOC_l2_011118		0.0238388	0.00201265	6.28377	down	hs|4p11	GATAGCGGTAAATAGTTACAATAACACAATTTTCCTGCACCTGTCGAGGATTTCCCCAAA
A_33_P3350056	MT1X	metallothionein 1X	0.0240909	0.00204171	3.83298	down	hs|16q13	TCCTGTGCCTGTGCCGGCTCCTGCAAATGCAAAGAGTGCAAATGCACCTCCTGCAAGAAG
A_24_P138784	MGAT5B	mannosyl (alpha-1,6-)-glycoprotein beta-1,6-N-acetyl-glucosaminyltransferase, isozyme B	0.0241023	0.00204397	1.47359	up	hs|17q25.2	TTCTGGACCTGATGGGCAGCGGGAAGGAGTCCCTGATCTTCATGAAGAAGCGGACCAAGA
A_23_P211136	BRWD1	bromodomain and WD repeat domain containing 1	0.024125	0.00205109	4.81617	up	hs|21q22.2	AAATCAGGCATTTTTCCAAAGGAAGTGCTAATGGGCCTATTTGACTTCTGAGTGAAGCAA
A_33_P3271684	TMEM236	transmembrane protein 236	0.024138	0.00205739	3.63072	up	hs|10p12.33	GCAGGGCCTTACATAGTGAATATATCAATAGTTGTTCACAAAAAGAGCAATATACCACTT
A_23_P161399	MXI1	MAX interactor 1, dimerization protein	0.024138	0.00205531	4.59233	up	hs|10q25.2	AGTTAAGTTCAGCACTTGTCTCATTTTAATGTAAAGATTTGCTTCCATTTTCCTACAGGC
A_21_P0012540			0.0241689	0.00206393	1.73875	down	hs|3p14.1	GGCCAGCCATGTAACGCCTGTGGTGACCAGTGCCCTGGGTTCGCCTTGCATAAATGGAGG
A_24_P194337	PRDM15	PR domain containing 15	0.0242971	0.0020801	1.54581	up	hs|21q22.3	TGACCCTGGGTGACCCAAATGTGACCACACCATCGAGCTCAGTCGGCTTGACCAACATCA
A_33_P3415345	ALS2	amyotrophic lateral sclerosis 2 (juvenile)	0.0243077	0.00208298	4.15803	up	hs|2q33.1	TGTCAGTTGGGTCTCATTACCACTGCCTTCCCAGTGACAAAGCCGCAAAAGGTAGAACAT
A_19_P00812608			0.0243077	0.00208494	2.24408	down	hs|6p25.2	TCACTTGTGGGGGTCTCTGTGCTGGACGGCTGTACCTCTCATGAAATGGACAACTGACCA
A_23_P119535	EFNA2	ephrin-A2	0.0243077	0.00208388	1.86442	down	hs|19p13.3	CGACCAACGAGACCCTGTACGAGGCTCCTGAGCCCATCTTCACCAGCAATAACTCGTGTA
A_21_P0014048			0.0244029	0.00209704	2.38731	down	hs|Yq11.1	AATTGCATGGCCCATCATACTTGCTACCCCACCATCCTGCAGCTGGCTGGCTACCAGTGA
A_23_P75978	CLPB	ClpB caseinolytic peptidase B homolog (E. coli)	0.0244074	0.00209874	1.49113	up	hs|11q13.4	TGCCAGGGGGCTGTACTTTGCGCATCACGGTGGAGGACTCAGACAAGCAGCTACTCAAAA
A_33_P3270317	SLC18A3	solute carrier family 18 (vesicular acetylcholine transporter), member 3	0.0244771	0.00210868	3.31557	down	hs|10q11.23	TGTGTAGAGCCTGCATCTGTCTGTCCTTCCTTCCATTGCTCCCAGTGCCAAACTTGGGCC
A_33_P3340792	DHDDS	dehydrodolichyl diphosphate synthase	0.0245048	0.00211503	2.78924	up	hs|1p36.11	TGCCCTTGGATCTCCAGGAGCTGATTGCACAAGCTGTACAGGCCACGAAGAACTACAACA
A_33_P3329153	CDK13	cyclin-dependent kinase 13	0.024514	0.00211714	3.96787	up	hs|7p14.1	GCGAACTCTTCACTAAAAAACCTATATTTCAAGCAAATCAGGAACTTGCACAACTAGAAT
A_33_P3418209	ITGBL1	integrin, beta-like 1 (with EGF-like repeat domains)	0.0245786	0.00212943	2.72114	down	hs|13q33.1	TGCTGGGATGGATGGAATGGAAATGCATGTGAAATCTGGCTTGGCTCAGAATATCCTTAA
A_23_P206792	ZNF764	zinc finger protein 764	0.0245787	0.00213465	3.19371	up	hs|16p11.2	TTTACCCATTGTCTTTTTAAATTTTTTATCATTATTTTTATTCTTGTGACCCTCCCAGAA
A_24_P181055	ST3GAL4	ST3 beta-galactoside alpha-2,3-sialyltransferase 4	0.0245787	0.00213326	4.44935	up	hs|11q24.2	CCCAGACGCCTACAACAAGAAGCAGACCATTCACTACTATGAGCAGATCACGCTCAAGTC
A_23_P77776	SRSF2	serine/arginine-rich splicing factor 2	0.0245787	0.00213728	3.56652	up	hs|17q25.1	TATTTTTGTGCACTAGGCGCAGTTGTGTAGCAGTTGAGTAATGCTGGTTAGCTGTTAAGG
A_21_P0006878	LINC01515	long intergenic non-protein coding RNA 1515	0.0245787	0.00213633	2.48279	down	hs|10q21.3	ACAGTGGCTGGCTTGAAAAATCCCAAAACGATTTTCTGCAGGAGAGCCCTTTTGACTAAT
A_23_P20980	CYC1	cytochrome c-1	0.0246823	0.00215824	5.4286	up	hs|8q24.3	TTTCCCAAAACCATACCCCAACAGTGAGGCTGCTCGAGCTGCCAACAACGGAGCATTGCC
A_23_P16573	DDX49	DEAD (Asp-Glu-Ala-Asp) box polypeptide 49	0.0246823	0.00215253	2.42557	up	hs|19p13.11	AACTGGAGGCGGCCCACTTTGACGAAAAGAAGGAGATCAACAAACGGAAGCAGCTGATCC
A_23_P16110	OR7E24	olfactory receptor, family 7, subfamily E, member 24	0.0246823	0.00215294	2.48673	down	hs|19p13.2	TTCAAGGATGTGGACATTTCTAATTTCTTCTGTGACCCTTCTCAACTCCTCCACCTTAGG
A_23_P367628	C2CD5	C2 calcium-dependent domain containing 5	0.0246823	0.00215764	1.54634	up	hs|12p12.1	CTGAGGGATTGTTGATGGTGAGTTAGACTGTATTTGGCATAGAATTTGGAAATGTAACTT
A_24_P315921	lnc-PABPC4-2	lnc-PABPC4-2:6	0.024694	0.00216114	2.87137	down	hs|1p34.3	CTGTGGTGCGGCACAGAAACAAGGAGAGTCAGCAATTACCAGCCAGCCAAGGTCCTGGAA
A_23_P259292	C1QTNF5	C1q and tumor necrosis factor related protein 5	0.024694	0.00216291	1.74389	down	hs|11q23.3	CTGGAATATTGTGAATGACTAGGGAGGTGGGGTAGAGCACTCTCCGTCCTGCTGCTGGCA
A_33_P3577671	DPP8	dipeptidyl-peptidase 8	0.0247283	0.00216759	3.23473	up	hs|15q22.31	CATGCTCAAAATCAAATGATACATATTCCTGAGAGACCCAGCAATACCATAAGAATTACT
A_23_P83931	NET1	neuroepithelial cell transforming 1	0.0247306	0.00216912	1.6552	down	hs|10p15.1	TCTTTGAAAGGGGGGAGGAGGAGTAAAAGCCCGATTATAATGGTGATCAATTCAAGTCAG
A_23_P432056	RTN4RL1	reticulon 4 receptor-like 1	0.0247831	0.00217905	1.94125	up	hs|17p13.3	ACATCTTCGTGGACCTGGTCAACCTCAGCCACCTGTTTCTCCACGGCAACAAGCTGTGGA
A_33_P3289426	ZNF775	zinc finger protein 775	0.0248186	0.00218485	1.99857	down	hs|7q36.1	CCCAGCACCAGGGCCACTGCTGGCACGTCGTAGACATCCAATAAATATTTTTGGAAGGAG
A_33_P3358322	lnc-RP11-680F20.6.1-1	lnc-RP11-680F20.6.1-1:1	0.0249331	0.00219761	1.78083	down	hs|11q24.2	AATTTCGTGATCACTGAGCACAGTAAAGATCAAATTTCCAGGTGGAGGTGGTAGACAGGG
A_33_P3255409	PIH1D1	PIH1 domain containing 1	0.0249644	0.00220171	1.53467	down	hs|19q13.33	GAGATGTGGAGAAGAGGCTGCTGGCTTCCCTAAAAGTTGAAATAAAAGATTTTTGCCTTT
A_23_P137157	RENBP	renin binding protein	0.0250156	0.00220892	2.63143	up	hs|Xq28	TGGTTTCTGCTCCGTCATTGCATTCGGAAAGGCGACCCCGAACTTCGAGCCCACGTGATT
A_24_P491397	LDLRAD1	low density lipoprotein receptor class A domain containing 1	0.025123	0.00222246	2.03418	up	hs|1p32.3	GGCAGGAAGCAGCCTTTGAAATGGGATCTACACATCATTTCTGAATAGGAATTTTCTCTC
A_33_P3282202			0.0252709	0.00224234	1.8478	down	hs|5q35.1	ACCGGGCAGGGTGTATGAGTTTCCTGTTGCTGCTGTAACAAATTATCACAAATTCAGTGG
A_33_P3419113	PRY2	PTPN13-like, Y-linked 2	0.0252781	0.00224617	2.95163	down	hs|Yq11.223	AAGAGGAGCACACCACACCAGAAACAGACATCTTGCAGTGTTTCACTGTCTCAACCTTAT
A_23_P45864	TNR	tenascin R	0.0252781	0.00224706	1.3977	down	hs|1q25.1	GGGAACGTGGAGGATGAGTTCTGGCTGGGGCTGGACAATATACACAGGATCACATCCCAG
A_19_P00315718	FAM200B	family with sequence similarity 200, member B	0.0252935	0.0022555	2.66965	up	hs|4p15.32	CCCACCACTTCAAGATGTTCTTATACAAGTCAACAGTCTAGCAGATCAGCCAGTCTCTTT
A_33_P3411741	SIDT2	SID1 transmembrane family, member 2	0.0252935	0.0022566	1.66997	down	hs|11q23.3	CTTGTTGGCCATTGGCATCTGCAACCTGCTCCTTTACTTCGCCTTCTACATCATCATGAA
A_33_P3266550	ABO	ABO blood group (transferase A, alpha 1-3-N-acetylgalactosaminyltransferase; transferase B, alpha 1-3-galactosyltransferase)	0.0252935	0.00225638	1.50585	down	hs|9q34.2	GACACCATTACATACACAGACACACACAGAAAGACACAGACACAAAATCACACACACACC
A_21_P0002047			0.0253467	0.00226361	1.66133	down	hs|2p21	TTAGGACAACACGGAAAACCGCTGGTGCAGGGTTTGCGAGTAGCTGGTTGCGTCCGCCGG
A_33_P3396746	KIF26B	kinesin family member 26B	0.0254175	0.00227314	1.88033	down	hs|1q44	GAATCCCTCAATCCCCGTGGCCCGCACCACTGTGTAATAATCTCCAAAGGTTGCAGTAGG
A_21_P0012236	NF1	neurofibromin 1	0.025485	0.00229425	2.59465	up	hs|17q11.2	TAATCATACTGAAGGCAGCTCTGAACATCTAGAGCAAGCTAGCATTGAAACAATGATGTT
A_32_P159445	IQSEC2	IQ motif and Sec7 domain 2	0.025485	0.00229128	1.19389	down	hs|Xp11.22	CTGCACCAGCCCACATCCCCACTGCCCCTGTACAGTCCTGCCCCCCAGCACCCTCCAGCC
A_33_P3320718	C16orf13	chromosome 16 open reading frame 13	0.025485	0.00228382	1.54758	down	hs|16p13.3	GGTGCCCTTTCATTCTCCAAACCCCAGCCTGCAAGTCTGTCCCAGGCTCTCTGGGAAATA
A_33_P3326904	LOC441268	uncharacterized LOC441268	0.0255097	0.00230051	3.30389	down	hs|7q21.3	CCATTGCCTGGGGTTGTTACTGCTGAGATTAAGGGATGCTCGTCCATAGAAAGACTTAGC
A_33_P3542911	SNAR-C4	small ILF3/NF90-associated RNA C4	0.0255097	0.0022994	1.90591	down		ACACCACAAGCCACGCACAAGCACCGACCAGAAGCGGACAGCGACGACGAGAACACACGA
A_23_P61633	TNK2	tyrosine kinase, non-receptor, 2	0.025534	0.00230416	2.00306	down	hs|3q29	GGCCTTACCATGGACTTGAATGGGACTTGGCTGGCCTCAGGATCTTGTGCCTGGAAATAG
A_33_P3337549	ABCB5	ATP-binding cassette, sub-family B (MDR/TAP), member 5	0.0257943	0.00233181	18.968	up	hs|7p21.1	CCGCAGTATTTTCATCCACTGGTAATCACTTTAGGTAATCAAAACTAGTTCAGACTTTTA
A_21_P0010893	NUTM2B-AS1	NUTM2B antisense RNA 1	0.0258855	0.00234145	2.55795	up	hs|10q22.3	TCTGTGGATCCAAAATTTATAGCATTCTTCTACCACCACAGGGGCTCATATGACATTAAC
A_33_P3374684			0.0260044	0.00235361	2.00334	up	hs|16p11.1	TATCAGTAAAGACTGTGGGAAAGCCTTCAGATCTTCCAGTTTTTGTCAACAACATAAAAG
A_33_P3374758	DYNC1LI2	dynein, cytoplasmic 1, light intermediate chain 2	0.0260135	0.00235583	2.51552	up	hs|16q22.1	CGTGAGCACATTGATAAAATGAAAATTCCACCAGAAAAAATGAGGGAGCTGGAACGGAAG
A_23_P500010	KLK12	kallikrein-related peptidase 12	0.0260438	0.00235998	2.73647	down	hs|19q13.41	CCCTTCTAAGACCCACGAGCGGGGTGAGAGAAGTGTGCAATAGTCTGGAATAAATATAAA
A_33_P3266520	SPPL2B	signal peptide peptidase like 2B	0.0260482	0.00236178	1.90928	down	hs|19p13.3	GTGTTTGTGGTGATGTGCTGCTCCATGCTGGTGCTGCTCTACTATTTCTACGATCTCCTC
A_23_P163737	OR2C1	olfactory receptor, family 2, subfamily C, member 1	0.0261106	0.00236884	1.91462	down	hs|16p13.3	CTCAGCCAGCTATGGGTATCTGCTTCCGGCCAAGAACAGCAAACAGGACCAGGGCAAGTT
A_19_P00316344	lnc-C9orf69-2	lnc-C9orf69-2:3	0.0261296	0.00237207	2.30334	down	hs|9q34.3	TTTCAAATTGTGCTGTGATAACCCTGGCTGTCTTCCTGCTCCCATAGTGGATAAAAGCGT
A_33_P3301955	PDE7A	phosphodiesterase 7A	0.0261617	0.0023791	2.26663	up	hs|8q13.1	CATTTGGGTGTGAGTCCACTTTGCGATCGTCACACTGAATCTATTGCCAACATCCAGATT
A_33_P3407524	SUV39H1	suppressor of variegation 3-9 homolog 1 (Drosophila)	0.0261618	0.00238093	2.86251	up	hs|Xp11.23	TCCGTATTGAATGCAAGTGTGGGACTGAGTCCTGCCGCAAATACCTCTTCTAGCCCTTAG
A_23_P42288	VWA7	von Willebrand factor A domain containing 7	0.0261618	0.00238334	2.92126	down	hs|6p21.33	TGCCCCTCAGCCTAGCACTGTAGTCCCTGTCCTTCTGGAGCTTAGTGGCCCCTCGGGTTT
A_23_P83098	ALDH1A1	aldehyde dehydrogenase 1 family, member A1	0.026198	0.00238804	5.61315	down	hs|9q21.13	GGAGAGTACGGTTTCCATGAATATACAGAGGTCAAAACAGTCACAGTGAAAATCTCTCAG
A_23_P154972	ZNF280A	zinc finger protein 280A	0.0262893	0.00240335	3.3542	up	hs|22q11.22	TACGTGTGCCAGGTTTGCCATTACAGATCGTCGGTCTTTGCTGATGTGGAAACACATTTT
A_23_P155332	PCNP	PEST proteolytic signal containing nuclear protein	0.0262893	0.00240174	3.83894	down	hs|3q12.3	ATATTATATTTGGAGGCAGCTTCAGACTGTTTTATTGGTGGTAGCTGCTTGCTGAGGTCT
A_24_P255986	SPDYE4	speedy/RINGO cell cycle regulator family member E4	0.0262956	0.00240543	6.14195	down	hs|17p13.1	CAACAGGCTCCTTGGGGATCCTGTCGTTCAAAAATTCCTGGCCTGGGACAAAGACCTGAG
A_23_P339652	TAS2R40	taste receptor, type 2, member 40	0.0263693	0.00241501	1.73497	down	hs|7q34	AGGCTGTCAGTGTTGGTTTCCTTAAGCTTCAGCTTTCCTCTCTCGAGAGATGTCTTCAAT
A_23_P155830	TBC1D14	TBC1 domain family, member 14	0.0263805	0.00241968	1.53476	down	hs|4p16.1	CTCCAGAGGTCTGCACACTCCACTTCACATGCCGTTGACTCTCACAGTCTAAGACTTCAG
A_19_P00316753	PVT1	Pvt1 oncogene (non-protein coding)	0.0263839	0.00242918	3.40595	up	hs|8q24.21	ACTGGCCTGCCCCTTCTATGGGAATCACTACTGACCTTGCAGCTTATTATAGACTTATAT
A_33_P3342598	PRKG2	protein kinase, cGMP-dependent, type II	0.0263839	0.0024348	6.18349	up	hs|4q21.21	TTTAATATAAATCCCATTGACAAATGTTGATGCACTGTAGTCACTGCTGAGTTAATAGCG
A_24_P277955	FIS1	fission 1 (mitochondrial outer membrane) homolog (S. cerevisiae)	0.0263839	0.00243318	4.81729	up	hs|7q22.1	GGAACTACCGGCTCAAGGAATACGAGAAGGCCTTAAAGTACGTCCGCGGGTTGCTGCAGA
A_23_P313389	UGCG	UDP-glucose ceramide glucosyltransferase	0.0263839	0.00243322	5.89437	up	hs|9q31.3	GCAGGAGGACTTATAGCTTTTGCTCAGTACATTGCCGAAGATTACTTTATGGCCAAAGCG
A_33_P3355708	C14orf180	chromosome 14 open reading frame 180	0.0263839	0.0024282	2.68624	down	hs|14q32.33	TGTGGTTGTGGCTTTGTCGCCGGATTGCAGAGCTGAAGGGAGCCCTGTGGATGACAAACA
A_33_P3291650			0.0263839	0.0024265	2.42677	down	hs|2p11.2	ATTTGTATTGGTTTCTGCAGAAAGCCAGGCCAGTCTCCACGCTCCTGATCTATGAAGTTT
A_23_P30435	TNIP1	TNFAIP3 interacting protein 1	0.0263839	0.00243432	2.75079	down	hs|5q33.1	ACACCCCTACCCCTCTGTGAGGAGCTGTGGGAAGTGTGGGTTTGTCTCCAGAACAGAAGA
A_33_P3298159	PTGDS	prostaglandin D2 synthase 21kDa (brain)	0.0263839	0.00242602	4.82569	down	hs|9q34.3	CAAAGCAACCCTGCCCACTCAGGCTTCATCCTGCACAATAAACTCCGGAAGCAAGTCAGT
A_33_P3407657	MGRN1	mahogunin ring finger 1, E3 ubiquitin protein ligase	0.026407	0.00243836	3.12419	up	hs|16p13.3	TTATGAAGAAATCACCTATTCAGGCATCTCGGACGGCCTGTCCCAGGCCAGCTGTCCCCT
A_24_P289188			0.0264126	0.00244811	3.19858	up	hs|15q23	CTAAAGGGGGTGGATCCCAAATTCCTGAGGAACATGCCCTTTGCCAAGAAGCACAGCAAG
A_23_P121506	FAM193A	family with sequence similarity 193, member A	0.0264126	0.00244404	3.238	up	hs|4p16.3	GGATTCTGCTAGACAGACCCGACAAAGACTGTCTATCAACTGGTCCAATTTTAGCTTGAA
A_21_P0009972	LINC01273	long intergenic non-protein coding RNA 1273	0.0264126	0.00244068	2.44751	down	hs|20q13.13	CCACCGTCGTCTCTGTAACCCGTTCCCTGTGGGAGAGTCTCTGTTGCGGTGTTCAGGGGT
A_23_P321949	PLA2G2A	phospholipase A2, group IIA (platelets, synovial fluid)	0.0264126	0.00244882	9.19578	down	hs|1p36.13	AAGAACTCTTACCATGAAGACCCTCCTACTGTTGGCAGTGATCATGATCTTTGGCCTACT
A_33_P3412945	SRSF2	serine/arginine-rich splicing factor 2	0.0264126	0.00244853	1.82382	up	hs|17q25.1	GAAGAGTCCCCCCAAGTCTCCTGAAGAGGAAGGAGCGGTGTCCTCTTAAGAAAATGGTAA
A_33_P3260451	USP17L8	ubiquitin specific peptidase 17-like family member 8	0.0264252	0.00245141	4.01105	down	hs|8p23.1	AATACAAGTGTGGGATGAAAAACCACCATCCTGAACAGCAAAGCTCCCTGCTAAACCTCT
A_32_P40375	LOC441528	uncharacterized LOC441528	0.026438	0.00245948	7.70517	up	hs|Xp22.33	AAGCACTGCTGCCTATGCACTCCATTTACAGGGTTATAGAGTGGAAAGTCCCACAATCTT
A_23_P51187	PRKCZ	protein kinase C, zeta	0.026438	0.00246113	1.5894	up	hs|1p36.33	TGCCGAGGGGGCTGTCATGCGGTTTCCAAGGTGCACATTTTCCACGGAAACAGAACTCGA
A_33_P3866042			0.0265154	0.00247012	2.14345	down	hs|21q21.3	CATTGAAAGAGGAGGAGCAAGAAAATTGGCACTAGTTGCCTACTTAAAGCTAAAAATTAG
A_33_P3255384	BPIFC	BPI fold containing family C	0.0265154	0.00247262	1.46786	up	hs|22q12.3	ATGAAACATCCTCAAAGCAGCAGCCAAGTTTCCACGTATGGGAAGGTCTGAACCTGATAA
A_33_P3414880	LOC339192	uncharacterized LOC339192	0.0265162	0.00247412	2.74719	down	hs|17q21.31	TCAAGCCATTGCCAGCCACTCTTCACCCAAGGCCTGGTGGAATAAAGCTGGGCTAAGTAA
A_23_P148737	MYBPH	myosin binding protein H	0.0265878	0.00248224	2.15797	down	hs|1q32.1	AAGGCGCAGAGATTGGAGTGCCCTGCGGAGTTGCACACTGGGTGGGAAGCACTCAAATAA
A_33_P3221432	ZNF284	zinc finger protein 284	0.0266705	0.00249139	2.31543	up	hs|19q13.31	TTTACTGAGAATTCAAAACTTCGTTTCCATCAAAGAATTCACACTGGAGAAAAGCCTTAC
A_24_P626932	MUC3	intestinal mucin-like	0.0266796	0.00249655	2.14129	down		CTTTGACAACACCAACAACTATCACTCACCATTCCGTCGGCTCTACTGAATCCTTGCTTA
A_33_P3280606			0.0267092	0.00250588	2.00966	down	hs|20q13.32	AACAAAGTATGTCCCATTCTCCTGCAGCTCTCTGCCCCAGACAGTGATGACGAATATAAA
A_23_P46017	CCBL2	cysteine conjugate-beta lyase 2	0.0267092	0.00250439	2.07566	down	hs|1p22.2	TGGAAAGACTTTCAGTGTAACTGGCTGGAAGCTTGGCTGGTCCATTGGTCCAAATCATTT
A_33_P3297244	GAS2L2	growth arrest-specific 2 like 2	0.0267092	0.00250186	1.62306	down	hs|17q12	TTCGAGACGGAGGACTTGGTGCTGCGCAAGAACGTGAAGAACGTGGTGCTGTGTTTGCTG
A_33_P3326099	FUBP3	far upstream element (FUSE) binding protein 3	0.0267092	0.00250584	1.57557	up	hs|9q34.11	AATGACATAGACAGCAACAGCACAATCCAGGAGATTCTCATTCCCGCATCTAAAGTGGGT
A_23_P75921	TRAF6	TNF receptor-associated factor 6, E3 ubiquitin protein ligase	0.0267254	0.00251234	2.7316	up	hs|11p12	CTGTTACAAATGATCTGAGGCAGTTTTTTCCTGGGAATCCACACGTTCCATGCTTTTTCA
A_23_P107322	CORO6	coronin 6	0.0268804	0.00252835	2.58225	down	hs|17q11.2	ACTGGCATGAGGAGTTAGGTTCATCACAAATACACACACACTGCCCCCAACCCTCTGCCG
A_23_P125668	SLC25A43	solute carrier family 25, member 43	0.0269559	0.00253839	2.58975	up	hs|Xq24	TGCTGACATCTGAGTGCACACACCACAGTGTAAATTATGCCTTATCAGAATCTAAATGAA
A_19_P00322856	FAM200B	family with sequence similarity 200, member B	0.0269559	0.00254916	2.34226	up	hs|4p15.32	ACAAGTCAACAGTCTAGCAGATCAGCCAGTCTCTTTCATCATCAAGCAGACATACTCAAG
A_24_P76300	ZNF154	zinc finger protein 154	0.0270376	0.00255915	3.35214	down	hs|19q13.43	ATGGAAAAGACTGTTATGAAGCCAGATGAACCTTTCTCCAGTCTTCCTTCACTATTTTTT
A_24_P1919	NF1	neurofibromin 1	0.0270574	0.00256248	3.64316	up	hs|17q11.2	GGTGAAACTAATTCATGCAGATCCAAAGCTCTTGCTTTGTAATCCAAGAAAACAGGGGCC
A_33_P3403595	LOC100130976	uncharacterized LOC100130976	0.0270576	0.00256395	2.03668	up	hs|15q26.2	CTGGTGAACAGCTATGCCCTGGAGCCCAGGACGGACATGCCTTGTAACTTTTTAACTTAG
A_33_P3415962	LOC100506947	uncharacterized LOC100506947	0.0270995	0.00256938	2.29604	down	hs|6q15	TTGGTTGTGAAAAAGGATCTTATGGGGACTGGTTTTCTTCTGCCTGTCTGTGTAGCTATA
A_23_P65699	SPG11	spastic paraplegia 11 (autosomal recessive)	0.0271676	0.00257876	2.15837	up	hs|15q21.1	AAGTTGAACAATCCCGGTACTGTACCATATCAGTCCTTTGTGGGTAGTAGGTAGCAAGTA
A_33_P3309289	ST3GAL4	ST3 beta-galactoside alpha-2,3-sialyltransferase 4	0.0271676	0.0025774	3.73208	down	hs|11q24.2	ATGCTTTTCCAAGACAGCCAAGGCAGGTATAATTTTCCTCAGCAAGAAAGAGGAACCTCG
A_33_P3396089	SLC38A6	solute carrier family 38, member 6	0.0272076	0.00258622	3.52823	up	hs|14q23.1	ACTCATCATTTTTGATTGGATTAATAAATAAAAGAAATATTTTCCTACTTCTTACAAGAA
A_24_P212127	ZNF33A	zinc finger protein 33A	0.0272076	0.00259091	3.42451	up	hs|10p11.1	TAATGAAATGCTGACTAAGGAACAAGGTGATGTAATAGGAATACCATTTAATGTGGATGC
A_24_P113221	ZNF24	zinc finger protein 24	0.0272076	0.00258726	4.34234	up	hs|18q12.2	GGTTTCTCTCCGTCGACGAAAACGGGAAGTACTAGTAGAAGACATGGTATCTCAAGAAGA
A_23_P51936	TNFRSF9	tumor necrosis factor receptor superfamily, member 9	0.0272076	0.00259427	2.71507	down	hs|1p36.23	TTCCCCCAACACACGTTCTTTTCTAAATGCCAATGAGTTGGCCTTTAAAAATGCACCACT
A_21_P0004016			0.0272076	0.00259337	3.12122	down	hs|5q13.2	AAGCTAATTTCAACAACGGGTGAAGTGGGTATCTCCATGTGATGGCTGAGGAGACAGATT
A_23_P39185	RDH13	retinol dehydrogenase 13 (all-trans/9-cis)	0.0272076	0.00259319	2.10581	down	hs|19q13.42	ATACCTGGCCGTGGCGGAGGAACTGGCGGATGTTTCCGGAAAGTACTTCGATGGACTCAA
A_19_P00320384	CA5BP1	carbonic anhydrase VB pseudogene 1	0.0272405	0.00259887	1.39279	down	hs|Xp22.2	TTCCTGCCTGGTGCCCACCTGTCTAGATTACTGGACCCAAGTAGGTCCAGTATCTCCCTG
A_19_P00322813	CCDC171	coiled-coil domain containing 171	0.0272538	0.00260161	3.42665	down	hs|9p22.3	TCCCTGGAAAGTCCCCTCCATCACACACCTGCAGTTTTTCCATTTGAGTGTAATTCTGTT
A_33_P3406927	ADPGK	ADP-dependent glucokinase	0.027298	0.00261023	2.22874	up	hs|15q24.1	ATGTGGGCATGGTCAGTGACATCCTCTTCTGGATCTTGAAAGAACATGGGAGGAGTAAAA
A_23_P145006	SCGB3A2	secretoglobin, family 3A, member 2	0.027298	0.0026089	2.18947	down	hs|5q32	ATCCTCCCTGCCTGAAACCTGTTCTACCAATTATAGATCAAATGCCCTAAAATGTAGTGA
A_23_P140301	PSMA3	proteasome (prosome, macropain) subunit, alpha type, 3	0.0274299	0.00263022	3.34006	up	hs|14q23.1	TGAACTAGAACTCAGCTGGGTTGGTGAATTAACTAATGGAAGACATGAAATTGTTCCAAA
A_23_P55107	ULK2	unc-51 like autophagy activating kinase 2	0.0274299	0.00262617	2.04807	down	hs|17p11.2	GTATATTAAAGGTCTTGGGGTAGATGGTGTGTGTGAAACAGTGAAGTCTCAACAGCAGAA
A_33_P3219811	PTGDS	prostaglandin D2 synthase 21kDa (brain)	0.0274299	0.00262873	1.65835	down	hs|9q34.3	CGACACTTGCCGGGACGACTCTGGGCCAGCCCCCTGCCGCGGAGATCCATGGGGTGGGAG
A_33_P3295228			0.0274818	0.00263668	1.66351	down	hs|19p13.3	TTCCTAGTAGCCACAGGAAGTCAACAAAGCCTGGCCCAGCCCTTGCCAGGAAACACCACA
A_32_P54544	CCT6A	chaperonin containing TCP1, subunit 6A (zeta 1)	0.027519	0.00264203	3.6247	up	hs|7p11.2	CGAGCTGGAATGTCTTCTCTGAAAGGTTGAATTGAAGCTTCCTCTGTATCTGAGTCTTGA
A_23_P104372	DNAJC9	DnaJ (Hsp40) homolog, subfamily C, member 9	0.027519	0.00264321	2.69422	up	hs|10q22.2	CCAGTTTACATTTGGTCTTAATGATCTTGAATAGATCCTCTCTTCATTTTACTCAGCCAG
A_33_P3324884	MICAL1	microtubule associated monooxygenase, calponin and LIM domain containing 1	0.0277452	0.00266941	2.58001	up	hs|6q21	ACACCTCTATGTCCTGGAACGCCTCTGTGTCAACGGCCATTTCTTCCACCGGAGCTGCTT
A_32_P226009	C5orf42	chromosome 5 open reading frame 42	0.0277715	0.00267344	1.81419	up	hs|5p13.2	GGTGTGGCTTTCCAGCTGTTCTGTAAACGTGATAGCAATTTCATGAGGTCCAAGAAAAAG
A_23_P154488	PNPT1	polyribonucleotide nucleotidyltransferase 1	0.0277741	0.00269115	2.41234	up	hs|2p16.1	AAATTCAGGTGAAATACTTTGGACGTGACCCAGCCGATGGAAGAATGAGGCTTTCTCGAA
A_23_P205255	WDR20	WD repeat domain 20	0.0277741	0.00267944	2.18339	up	hs|14q32.31	GGGACACATTTCTAGCAAGAGCAGTGACAAACTGAATCTAGTTACCAAAACCAAAACGGA
A_23_P14493	DNAAF2	dynein, axonemal, assembly factor 2	0.0277741	0.002678	2.68085	down	hs|14q21.3	ATATGCAGGATGGTAGTGTGCAGGTCATTAAAGATCATGTGACCAATTGTGCATTCAGTT
A_23_P105227	ME3	malic enzyme 3, NADP(+)-dependent, mitochondrial	0.0277741	0.00269243	5.65199	down	hs|11q14.2	TGACAGACAAGTTTGGAATAAATTGCCTCATCCAATTTGAAGACTTCGCCAATGCCAATG
A_33_P3240532	RGL1	ral guanine nucleotide dissociation stimulator-like 1	0.0277741	0.00268523	2.13371	down	hs|1q25.3	TTTGGTTAAACTAATAAACTAGTTTGGGACTTGGCTGGCATGTGCTGCCAGACCCAAAGG
A_23_P97541	C4BPA	complement component 4 binding protein, alpha	0.0278625	0.00270469	2.02955	down	hs|1q32.2	TTCTCAAAAGAAGGAGGAAAAGGTGTCTTGCTGGCTTGCCTCTTGCAATTCAATACAGAT
A_23_P213153	HNRNPDL	heterogeneous nuclear ribonucleoprotein D-like	0.0278978	0.00270961	2.94076	up	hs|4q21.22	CCATCAAATTGGTTCTGGGAAGTGTGAAATCAAAGTTGCACAACCCAAAGAGGTATATAG
A_23_P107483	OR3A3	olfactory receptor, family 3, subfamily A, member 3	0.0279044	0.00271327	1.99641	down	hs|17p13.2	TGTGGCACCCTTGGTCTTCATCAGTGTGTCCTATGCCCATGTGGTAGCTGCTGTGCTGCA
A_24_P911288	HPX-2	homeobox HPX-2	0.0279204	0.00271875	2.77894	down		CCCGAACCTACCTGCTCCTCCGAGCATTTGAGAAGGATCGCTTTACAGGCATTGCCACCA
A_23_P359430	NBPF14	neuroblastoma breakpoint family, member 14	0.0280827	0.00275326	3.18813	up	hs|1q21.1	ACCCTGGTTTCAATGAACCTAACCTCATTCTTTGTGTCTTCAGTGTTGGCTTGTTTTAGC
A_23_P107166	ACBD4	acyl-CoA binding domain containing 4	0.0280941	0.0027559	2.19417	down	hs|17q21.31	CCAAAAGAGGTGACTGTCAGTGGAGGGGTCTCTGCAGCCAACTGAGACTATCTTGCTGTG
A_33_P3396807	ATG4C	autophagy related 4C, cysteine peptidase	0.0281039	0.00275836	3.48581	up	hs|1p31.3	GACTCTGAATCATGGACTTCCCACACTGTCAAAAAATTTACTGCATCATTTGAAGCATCA
A_24_P941505	FAM120A	family with sequence similarity 120A	0.0281043	0.00276904	6.40621	up	hs|9q22.31	CAATGAACTATGTGGTTTTGAATCGGATGTAGACCATTAGTACTACTACTTGAGCTAAAC
A_23_P151093	YARS2	tyrosyl-tRNA synthetase 2, mitochondrial	0.0281043	0.00276457	2.92535	up	hs|12p11.21	TGGACGAGAAGGATTGGATTCTGCTAAAAGGTGTACACAAGCCCTTTATCACAGTAGCAT
A_23_P159476	SSNA1	Sjogren syndrome nuclear autoantigen 1	0.0281043	0.00276509	3.67785	up	hs|9q34.3	GCCTACCTCAAGATCCTGGAGAGCTCCCAGACTTTGCTCAGCGTTCTCAAGAGGGAAGCT
A_33_P3244882	AGO3	argonaute RISC catalytic component 3	0.0281043	0.00276315	2.69248	up	hs|1p34.3	TGGTTTGGATTCCATCAGTCTGTTCGGCCTGCCATGTGGAAAATGATGCTTAATATCGAT
A_32_P92399	COG8	component of oligomeric golgi complex 8	0.0281043	0.00276837	2.07656	up	hs|16q22.1	CAAACACTTTCACTTTGAGCTGGGCAAATCTTACTTGGCATCAACTTGGATGGCTCGCAT
A_24_P219785	CALM3	calmodulin 3 (phosphorylase kinase, delta)	0.0281447	0.002776	3.41099	up	hs|19q13.32	GGAGATGGCACTATCACCACCAAGGAGTTGGGGACAGTGATGAGATCCCTGGGACAGAAC
A_33_P3775007	ASAP1	ArfGAP with SH3 domain, ankyrin repeat and PH domain 1	0.0281533	0.00278065	16.3998	up	hs|8q24.21	GTCATTCTGGCACTACATTTGCTTAAATTGCTATTTTGGCAACAGCACAGAAAACTAATA
A_33_P3221859	SHOX2	short stature homeobox 2	0.0281533	0.00278047	2.23984	down	hs|3q25.32	AGACCACCAGCAAGAACTCCAGCATCGCCGATCTCAGACTGAAAGCCAAAAAGCACGCCG
A_24_P257579	EPB41L4A	erythrocyte membrane protein band 4.1 like 4A	0.0281542	0.002783	3.70097	down	hs|5q22.2	TAGAGAACACCGGAAAAAGAGAAACAGAATACGGCAGGAGAATGATATGGTTGATTCAGC
A_33_P3301010	SPIRE1	spire-type actin nucleation factor 1	0.028191	0.00279574	7.89994	up	hs|18p11.21	GTTGCCGAACCAGGAGGTTTTCCTTCTTCACTTGGTCTTATACCTGTCAGTTCTGTAAGA
A_21_P0014047	C4A	complement component 4A (Rodgers blood group)	0.0282201	0.00280014	3.22251	down	hs|6p21.33	ACATTCAGCAAAACACAGATGGGAGCGGCCAAGTCAGCATTCCAATAATTATCCCTCAGA
A_24_P200000	STEAP3	STEAP family member 3, metalloreductase	0.028275	0.00280711	1.43075	down	hs|2q14.2	CGTGACCTCACTGCCGTCCATTGCAAACTCGCTCAACTGGAGGGAGTTCAGCTTCGTTCA
A_23_P215435	POM121	POM121 transmembrane nucleoporin	0.0283117	0.00281527	2.3724	up	hs|7q11.23	TGAGAGCTGAGCTCATTCTTGATGGATGAGGAGTTAGTCATGTGAGGCGCTTAGGTTAAA
A_23_P37949	THOC6	THO complex 6 homolog (Drosophila)	0.0283117	0.00281533	1.5123	up	hs|16p13.3	ACACTATGGACCTTGAAACTGGGACTTTCACGAGGGTCCTCCGGGGCCACACAGACTACA
A_23_P77310	ZNF106	zinc finger protein 106	0.0283625	0.00282191	4.79562	up	hs|15q15.1	TTCTCCTATTTAAGAGAAATATATGCCCTAGAGCTGCTCCAGCACCCTTGGTTTCTGATT
A_33_P3403583			0.0284521	0.00283235	1.87599	down	hs|11q12.1	ATATTAATAAATGTTTACTTTTTATCTTGGTGGGTGCCCTGGGAGTACTCAGTGGTGTGA
A_23_P137848	MRPL24	mitochondrial ribosomal protein L24	0.0285418	0.00285203	6.06016	up	hs|1q23.1	TCCACACGATCAGGGAGAATTATCCCTAAACCCGAATTTCCCAGAGCTGATGGCATCGTC
A_33_P3364060	HR	hair growth associated	0.0285418	0.00285067	1.58527	down	hs|8p21.3	AAACTTGGGAATCATTCTGGCTTAAACAACACCTCCTCCTGCTGCTCACTCCCGCTGAGC
A_33_P3389376	MDM4	MDM4, p53 regulator	0.028574	0.00286631	2.3218	up	hs|1q32.1	AGCATATGGTATATTGTGGTGGAGATCTTTTGGGAGAACTACTGGGACGTCAGAGCTTCT
A_33_P3529859	KDM2B	lysine (K)-specific demethylase 2B	0.028574	0.00286581	2.68779	up	hs|12q24.31	TGTCCAGTTTGGGCAAGTAGAAGAAAAACTCCTGCAAAAACTGAGTTAGTCCAAGGATAA
A_21_P0012649			0.028574	0.00285865	3.83548	down	hs|4p16.3	TGTGGCACCCACCACCTTCCAGATGAATTAAAAAACAAAACCGTGTGTGAAGACAAGGAG
A_33_P3329622	MROH7	maestro heat-like repeat family member 7	0.028574	0.00286609	2.46955	down	hs|1p32.3	AACAACAAGCAGTCACAGGGGCTCGGAGCTGGAGAGTGACACACTCAGCTTTGCCACATG
A_23_P15493	PTRH2	peptidyl-tRNA hydrolase 2	0.0285885	0.0028728	4.37294	up	hs|17q23.1	GGTGGACTTTGATATGACAACAACCCCTCCATCACAAGTGTTTGAAGCCTGTCAGATTCT
A_33_P3409086	S100A1	S100 calcium binding protein A1	0.0285885	0.00287359	6.59357	up	hs|1q21.3	TACAAGCTGAGCAAGAAGGAGCTGAAAGAGCTGCTGCAGACGGAGCTCTCTGGCTTCCTG
A_23_P379550	YARS	tyrosyl-tRNA synthetase	0.0285885	0.00287378	2.24979	up	hs|1p35.1	TATGTAGAGAAGATTGACGTGGGGGAAGCTGAACCACGGACTGTGGTGAGCGGCCTGGTA
A_33_P3396612	BMS1P20	BMS1 pseudogene 20	0.0285885	0.00287516	2.37747	down	hs|16p11.2	GGATTCTCTTACTTTCCTCTGCCTGCCTCAGTTTAATTATTTTGTCCTGCAAAAATACCA
A_32_P352358	LOC650293	seven transmembrane helix receptor	0.0286285	0.00288307	3.64376	down	hs|4p16.1	TCTCAAACTTGCCTGTTCTGACAGCGTCATCAATAACATATTCATATATTTCGATAGTAC
A_33_P3243028	DSPP	dentin sialophosphoprotein	0.0287754	0.00290479	1.44637	up	hs|4q22.1	ATAGTAGTGATAGCAGTGACAGCAGTGACAGCAGCGACAGCAGTGACAGCAGCGACAGCA
A_23_P14458	L3HYPDH	L-3-hydroxyproline dehydratase (trans-)	0.0287862	0.00290743	2.83914	up	hs|14q23.1	TCCTGATAGTGAAGACCTTGCCTTTTTATATGGAACTATATTAACAGATGGAAAAGATGC
A_33_P3214803	PRDM13	PR domain containing 13	0.0289092	0.00292608	1.92581	down	hs|6q16.2	ACTCAAGTGCAAAGTCTGTCTGCGGCCCTTCGGCGACCCCAGCAATCTCAACAAGCACAT
A_24_P101402	NOP56	NOP56 ribonucleoprotein	0.0289557	0.0029339	3.07222	up	hs|20p13	GGCTGGCAAGAGCAGCTCCAAGAAGAAGAAAAAGTTCCATAAAGCATCCCAGGAAGATTA
A_24_P139773	PPP1R8	protein phosphatase 1, regulatory subunit 8	0.0290037	0.00294033	1.7681	up	hs|1p35.3	CCTGCACCAAACCCTGCAGTCTATAACCCTGAAGCTGTAAATGAACCCAAGAAGAAGAAA
A_23_P335239	GAB1	GRB2-associated binding protein 1	0.0290254	0.00294851	5.41514	up	hs|4q31.21	GTTGAAGTCAAAGGACCTTTCTGACATAATCAAGCAATTTAGACTTAAGTGGTGCTTTGT
A_21_P0011842	EEF1E1	eukaryotic translation elongation factor 1 epsilon 1	0.0290612	0.0029571	3.90149	up	hs|6p24.3	AACAAACAATGGTCCAAGTCTAACAGGATTGACTACTATAGCAGCTCATCTAGTCAAGCA
A_33_P3303542	SSC5D	scavenger receptor cysteine rich family, 5 domains	0.0290668	0.00295923	2.27121	down	hs|19q13.42	ATGCCTGCACCAACCACCACTACCCCAGAGGAAGAAGAAAGACCCCTGAGGGGAGACGTG
A_24_P101226			0.0291491	0.00297232	3.70421	down	hs|16p11.2	CTGTGAAAGGCAGATTCACCATCTCAAGAGTTGATTCAAAAAACACGCTGTATCTGCAAA
A_23_P9582	TUFM	Tu translation elongation factor, mitochondrial	0.0291668	0.00297569	3.24469	up	hs|16p11.2	TTTGTGTCCCACTTCATGCCTGTCATGTTCTCCCTGACTTGGAACATGGCCTGTCGGATT
A_21_P0010870	FAM21C	family with sequence similarity 21, member C	0.0291744	0.00297837	2.93964	up	hs|10q11.22	TTACCCTCAGGAGAAGCAAAACTTCGGAAGACACTCAAGAGAAGAAGGAAAGGAGAACTC
A_24_P917886	MUC5AC	mucin 5AC, oligomeric mucus/gel-forming	0.029228	0.00298666	4.36294	down	hs|11p15.5	CCTCTGCTTCTACAACTAGCACAACCTCTGGTCCTGGAACTACTCCCAGCCCTGTTCCTA
A_24_P20777	RPL37	ribosomal protein L37	0.0292318	0.00298975	4.11382	up	hs|5p13.1	AAGCGCAAGAGAAAGTATAACTGGAGTGCCAAGGCTAAAAGACGAAATACCACCGGAACT
A_33_P3251896	APBB2	amyloid beta (A4) precursor protein-binding, family B, member 2	0.0292318	0.00299018	4.81933	up	hs|4p14	GTCCAAATTCCTTACGCAGTGGTATTCATGATGGTGCCCTATCTAAGTCCAGGACTGTTT
A_24_P268160	DRAM2	DNA-damage regulated autophagy modulator 2	0.0292722	0.0029959	3.42569	up	hs|1p13.3	GTTTTGCACAGTGGCAATTTTGGGACTGATTTAGAACAGAAACTCCATTGGAACCCCGAG
A_33_P3328882			0.0292732	0.00300059	3.09726	up	hs|13q12.11	GAAAAGGTTGCAGAGATGCATAAAAATGAAATCTACAACCCAAGTGAATCAGATGAGTGT
A_33_P3349827	RBM3	RNA binding motif (RNP1, RRM) protein 3	0.0292732	0.00299945	2.39713	up	hs|Xp11.23	TTTCATCACCTTCACCAACCCAGAGCATGCTTCAGTTGCCATGAGAGCCATGAACGGAGA
A_24_P365807	EFNB1	ephrin-B1	0.0292732	0.00300073	1.45555	down	hs|Xq13.1	GGTGGCAGTCGGAAGGGTTTTTGTTTTTGTTTCTGTTGCCATTTGTGTAAATACTAGTCT
A_24_P307175	SMYD4	SET and MYND domain containing 4	0.0292897	0.00300399	2.61181	up	hs|17p13.3	GAGTATGAACCGTGACCAGAGAAGTAAATATGGAGCCGTTTTATTGAGCAGTTTCCTCCA
A_33_P3228510	EPB41L1	erythrocyte membrane protein band 4.1-like 1	0.0293227	0.00300908	1.40124	down	hs|20q11.23	TCGCCCCTAACCAGACCCGGGAGCTGGAGGAGAGGATCATGGAGCTGCATAAGACATATA
A_33_P3228455	FXYD3	FXYD domain containing ion transport regulator 3	0.0294033	0.00302197	2.40444	down	hs|19q13.12	AGTGTTGACTTGAGAAAACTTCCTGGAGGTGGTGAGCTATTGGATCAAAACCCTCATCTG
A_24_P5305	SPG7	spastic paraplegia 7 (pure and complicated autosomal recessive)	0.029432	0.00302967	2.83664	up	hs|16q24.3	GACTGCCAAAAAGAGCAAGATCCTGTCCAAGGAAGAACAGAAAGTGGTTGCGTTTCATGA
A_23_P347528	TFCP2	transcription factor CP2	0.0294876	0.00303857	1.5604	up	hs|12q13.12	ATGATGATGGGAATTGTGTGATGTTTAACAGGAAGATCTTAAATTTTGTGATATGGAGCC
A_33_P3413216	TSPAN4	tetraspanin 4	0.0296129	0.00305467	1.85091	down	hs|11p15.5	CAGGTGGCTTCAGGGCCTCCGGACCCCCCCTGGGAGGGGTGGCCACGTGCTGGCTGCGGA
A_24_P225604	DNAJC10	DnaJ (Hsp40) homolog, subfamily C, member 10	0.0296528	0.00306085	2.54887	up	hs|2q32.1	TTGGGTGATTGATTTCTATGCTCCTTGGTGTGGACCTTGCCAGAATTTTGCTCCAGAATT
A_23_P167841	KCNQ5	potassium channel, voltage gated KQT-like subfamily Q, member 5	0.0297294	0.00307527	4.47041	up	hs|6q13	AGCATTTGTAAGGCAGGAGAAAGTACAGATGCCCTCAGCTTGCCTCATGTCAAACTGAAA
A_24_P336596	SMCP	sperm mitochondria-associated cysteine-rich protein	0.0297623	0.00308406	2.50435	down	hs|1q21.3	CCACAGCAGAACCAGTGCTGCCAGTCAAAAGGCAATCAATGCTGCCCACCAAAACAGAAC
A_24_P317762	LY6E	lymphocyte antigen 6 complex, locus E	0.0297667	0.00308655	4.78153	up	hs|8q24.3	CTACTGCGTGACTGTGTCTGCTAGTGCCGGCATTGGGAATCTCGTGACATTTGGCCACAG
A_24_P310894	CAPZA1	capping protein (actin filament) muscle Z-line, alpha 1	0.0299271	0.00311928	2.84162	up	hs|1p13.2	TGTATTATTTGTCCTTCATACTATCCATCCATACCACACTATCTTCTGTATCAGGTAGTC
A_23_P40347	HM13	histocompatibility (minor) 13	0.0299271	0.00310611	2.6839	up	hs|20q11.21	AGGAGTCAAATCCTAAGGATCCAGCGGCAGTGACAGAATCCAAAGAGGGAACAGAGGCAT
A_23_P59452	AOC1	amine oxidase, copper containing 1	0.0299271	0.00311791	2.32405	down	hs|7q36.1	TGCACACCCACCTGATTGGCAACATACACACTCACTTGGTGCACTACCGCGTAGACCTGG
A_23_P125233	CNN1	calponin 1, basic, smooth muscle	0.0299271	0.00311706	2.50274	down	hs|19p13.2	AGAGACCCAGCGGACACACGCGGTTTCGTTTGCAGCGACTGGCATACTATGTGGATGTGA
A_23_P208516	MBOAT7	membrane bound O-acyltransferase domain containing 7	0.0299271	0.00310903	1.59308	down	hs|19q13.42	CCCCTGGGCAGTGGGTTTTGGGCAAATTCCCTTTCTTTGCATCCACAATGTGGGGTCGGA
A_23_P23765	ITGB3BP	integrin beta 3 binding protein (beta3-endonexin)	0.0299271	0.00311542	1.60672	up	hs|1p31.3	AGTATACAGGCTTTGGAGGGCAGTAGAGAGCTTGAAAATCTCATTGGAATCTCCTGTGCA
A_33_P3243248	ZNFX1	zinc finger, NFX1-type containing 1	0.0300405	0.00313595	1.8506	down	hs|20q13.13	AATTTATGGTGTCAAGGCTCCTTCTGTCCTTTTCGGGCTTCCATTTCTCCAGCAGCATTT
A_33_P3245348	KRTAP4-1	keratin associated protein 4-1	0.0300412	0.00313764	2.45299	down	hs|17q21.2	ACTCTTGTTGTGGCTCTGTCTGCTCTGACCAGGGCTGTGATCAAGGCCTCTGCCAAGAGA
A_23_P63219	POGZ	pogo transposable element with ZNF domain	0.0300636	0.0031416	3.28839	up	hs|1q21.3	CCAAGGAGCTGGCCCATTGGTCATTCACTTCTGCTAAAAACAGGTTTTTGTGACTTTTTT
A_24_P298737			0.0300717	0.00314876	2.08502	down	hs|Xp22.33	TTGTACCATGATGACATTTTTCCCGTCTGCCTCACCTGTCTGCATTCCTTAGGGAAACTT
A_24_P85258	CFAP74	cilia and flagella associated protein 74	0.0300717	0.00314583	4.57492	down	hs|1p36.33	GGCACAAGTGGACTCTGCTATCCCATTCGATCCATTCGTTGTCCGTGTCAAAAATCAATT
A_33_P3375185	TCTEX1D4	Tctex1 domain containing 4	0.0300717	0.00314892	1.81968	down	hs|1p34.1	CGCGATGGGCTGGCCTCGGTCTCCTACACCAACACCTCGCTCTTCGCGGTGGCCACGGTC
A_33_P3254331	CTRC	chymotrypsin C (caldecrin)	0.030089	0.00315721	2.38963	down	hs|1p36.21	ACTGAACTGCCAGTTGGAGAACGGTTCCTGGGAGGTGTTTGGCATCGTCAGCTTTGGCTC
A_23_P96761	ACADM	acyl-CoA dehydrogenase, C-4 to C-12 straight chain	0.0301324	0.00316586	4.22554	up	hs|1p31.1	TGCCAAAATCTATCAGATTTATGAAGGTACTTCACAAATTCAAAGACTTATTGTAGCCCG
A_33_P3278013	CD2	CD2 molecule	0.0301324	0.0031697	1.78325	down	hs|1p13.1	ATTCCCTTAATTGCTTTATTTCAGTGTGGGTGCTATTTGGCAAGTTGGAAAATAGCATTT
A_23_P24774	ABCC8	ATP-binding cassette, sub-family C (CFTR/MRP), member 8	0.0301331	0.00317156	2.62584	down	hs|11p15.1	CATCCTGAGTGCAGACCTGGTGATCGTCCTGAAGCGGGGTGCCATCCTTGAGTTCGATAA
A_23_P341503	C3orf35	chromosome 3 open reading frame 35	0.0301565	0.00317793	2.3224	down	hs|3p22.2	TCAGAATGCAGGAAGTGCCTGTGCTTGCTGTGAGTCTTTGTGGACAGAGGCAGGATCATG
A_23_P200637	FBXO44	F-box protein 44	0.0301565	0.0031789	2.73449	down	hs|1p36.22	AGGTGGGGTTAGGTTCCCAGAGGACTGAGGGAATCCTGTACAGGATGTCCCAGGGTAGAT
A_33_P3266444	MRPS25	mitochondrial ribosomal protein S25	0.0302436	0.00319045	2.572	up	hs|3p25.1	GGCAGCAGCATTTGAGTCCATGAATGCTATGGTCATTAAAATAATTGATTATACTTTCCT
A_24_P316489	NDUFA10	NADH dehydrogenase (ubiquinone) 1 alpha subcomplex, 10, 42kDa	0.0302436	0.00319133	2.76883	up	hs|2q37.3	ATAGCAGAGAAACTAGGCTTCAAGCACTTTCCTGAAGCGGGGATTCATTATCCAGACAGT
A_33_P3215999	AFMID	arylformamidase	0.0302522	0.00319387	1.7666	up	hs|17q25.3	GTCTGCCCGGCAAGAGTCCATTCTCACTGCTGGGACACTCATGAAAATCTCCACGTCCTC
A_23_P114405	MORF4L2	mortality factor 4 like 2	0.0302957	0.00320335	4.92413	up	hs|Xq22.2	TAAGCTCCTTTTCTCATTTCAAAGTTGCTACCAGTGTATGCAGTAATTAGAACAAAGAAG
A_33_P3239214	TYR	tyrosinase	0.0302957	0.00320824	12.2143	up	hs|11q14.3	ATGTCCAGGTTCCCAGAGAATATCTGCTGATATTTTTCTGTAAAGACCATTTGCAAAATT
A_24_P75072	SMUG1	single-strand-selective monofunctional uracil-DNA glycosylase 1	0.0302957	0.00320689	1.56872	up	hs|12q13.13	ATCTACAATCCCGTGGAGTATGCATGGGAGCCACATCGCAACTACGTGACTCGCTACTGC
A_23_P103628	HEATR1	HEAT repeat containing 1	0.0303279	0.00321328	5.10355	up	hs|1q43	CCTCGCCTAAGGTTCGATTTGCTGCTTTGATTACTGTGTTAGCACTGGCTGAAAAACTAA
A_23_P58788	CDX1	caudal type homeobox 1	0.0303494	0.00321883	1.70837	up	hs|5q32	TTCCAGCTCCTGTGTTCTAGACCTCTGGGGGATACGGGAGTCCAGGGTGGATGATCTCAA
A_23_P150009	ZDHHC16	zinc finger, DHHC-type containing 16	0.0303573	0.00322293	2.53507	up	hs|10q24.1	ACCACTGCAGAAGAAAGACACAATGTGGAGAAATCTTAGGACTGACATCCCTTTACTCAG
A_23_P73530	MTMR1	myotubularin related protein 1	0.0303573	0.00322249	1.6173	down	hs|Xq28	ACTAGGACTGTTAAACATAGTGTGGACTGGACGATGCCTTCGACAAACCAGAGAAACCAA
A_23_P76882	CCNB1IP1	cyclin B1 interacting protein 1, E3 ubiquitin protein ligase	0.0303678	0.00322688	2.30054	up	hs|14q11.2	TTGAACCATCCATGATTGCACAGTCTGGTGTTCTTGGCTTCCCATTAGGTAACAACTCCA
A_32_P2634	XLOC_l2_001592		0.0303678	0.00323058	2.18444	down	hs|10q11.22	GAATGGACTATGGCTGGATTGGGAGTCCACTTCCTCCTCTGTAAAGATGACAGACGAGGG
A_33_P3383955	DDB2	damage-specific DNA binding protein 2, 48kDa	0.0304703	0.00324469	4.70862	up	hs|11p11.2	AAGGGGGAGATATCATGCTCTGGAATTTTGGCATCAAGGACAAACCCACCTTCATCAAAG
A_24_P307135	TNXB	tenascin XB	0.0304703	0.00324477	3.95933	down	hs|6p21.33	CAAGTACAAGATGCACCTGTACGGCCTCCACGAGGGGCGGCGCCTAGGCCCGGTGTCTGC
A_33_P3249037	PRRG3	proline rich Gla (G-carboxyglutamic acid) 3 (transmembrane)	0.0304751	0.00324856	2.89184	down	hs|Xq28	GAAGCAAGGAAAGACACCCAGCCTAAGGCATAGCCACTAGGGCCATCACGGAGCAGATAA
A_33_P3261293	DKK3	dickkopf WNT signaling pathway inhibitor 3	0.0304751	0.00324748	1.59602	down	hs|11p15.3	TGTATGTGTGCAAGCCGACCTTCGTGGGGAGCCGTGACCAAGATGGGGAGATCCTGCTGC
A_23_P113462	KIF21A	kinesin family member 21A	0.0305552	0.00325873	5.42394	up	hs|12q12	GGTTGTAAACTGAATGCTGTGATAATACTCTGTATTCTTTATGGAAATGTTGTCCTGTAC
A_33_P3253069	MED23	mediator complex subunit 23	0.0305758	0.00326258	3.6674	up	hs|6q23.2	GGTATGGAAGTATAACATTGTTACACTGGACAGATTAATTCTCTGCCTGGTAAGAATAAA
A_23_P159255	PTPRM	protein tyrosine phosphatase, receptor type, M	0.0305919	0.00326698	8.63687	up	hs|18p11.23	ACCGGCTTCCTAGAGCAGCGTAGACAGCTGGTAAACTGAAGAGCACAACTATATTCTTAT
A_23_P151791	LTB4R	leukotriene B4 receptor	0.0306597	0.00327649	2.2093	down	hs|14q12	CTGGAGTTTTGGACTGGCTGGTTGCCGCCTGTGTCACTATGTCTGCGGAGTCAGCATGTA
A_33_P3465247	KIF3A	kinesin family member 3A	0.0306805	0.00328036	5.46747	up	hs|5q31.1	GGGGAACAGTTCATACTATAGAGAGTTACAGTTTAGATGTATGTGTAAATCGATTAGCTA
A_23_P217178	MAGEC1	melanoma antigen family C, 1	0.0307052	0.00328465	3.75723	down	hs|Xq27.2	ACAAAAACACACCCAAACACACCACATTGGGAAAACCTTCTGCCTCATTTTGTGATGTGT
A_33_P3241521	EBF1	early B-cell factor 1	0.0308155	0.00329826	7.94399	down	hs|5q33.3	ACATGGTCTCAGCCGTGAAACAGAAGAGTGCTTTCGCACCAGTCGTCAGACCCCAGACCT
A_24_P121406	ZC3H13	zinc finger CCCH-type containing 13	0.0308236	0.00330449	6.34381	up	hs|13q14.13	TCTAGTACCTACCTTAGTTTATTTTGCAACTTACTAATACTTTATTAATGGGGAGGGACG
A_33_P3231493			0.0308236	0.00330616	2.2677	down	hs|19q13.2	ACTTGAAGAACCTGGTGCTGACCACGTTGAACCTCTTCGTTGGGGGCACTGAGACCGTCA
A_23_P133386	RASGRF2	Ras protein-specific guanine nucleotide-releasing factor 2	0.0308236	0.00330362	2.47916	down	hs|5q14.1	TTCAGACTTGGGTGGGAAGGTGAAAGATGGCTATTTAGAAAGCTGGTGGCACGTTTTACA
A_33_P3245908	C10orf128	chromosome 10 open reading frame 128	0.0308236	0.00330727	1.54414	down	hs|10q11.23	CACAGGTGATTGAGCTGTAGGTGAGCAGTGACGTGAAGAGGGGTTCTAGCCCCGTGGAAA
A_23_P30799	HIST1H3F	histone cluster 1, H3f	0.030844	0.00331111	6.06539	up	hs|6p22.2	ATTCGCAAGCTACCATTCCAGCGTCTGGTACGTGAGATCGCGCAGGACTTCAAGACCGAC
A_33_P3218252	SMG1	SMG1 phosphatidylinositol 3-kinase-related kinase	0.0308936	0.00332309	6.69409	up	hs|16p12.3	GTCCTGTTCTGAAATAAAACATGAGGCTTTTAAGAATCATGTGTTCAATGTAGACAATGC
A_21_P0012374	THRAP3	thyroid hormone receptor associated protein 3	0.0308936	0.00332263	2.06339	up	hs|3p23	AAAGCAAGAAGCATTACTTGCATGATGACCATGAAGGTGAAGGCAGTGACAAGTGGGTGA
A_33_P3255755			0.0309588	0.00333344	1.75875	down	hs|1p36.13	AGGCTAGTGTGTATCCCTGGAACCAGAAGAGAGTAGGTGGGCTCTGGAGGCCTCAAAGGA
A_23_P327777	GATS	GATS, stromal antigen 3 opposite strand	0.0309903	0.00334675	2.94861	down	hs|7q22.1	GAGAAAGGGGAATGTTATACTGGAAAAGAACAGAGGGAACCAACTCCACAGACACCAGTA
A_23_P87082	ROBO3	roundabout, axon guidance receptor, homolog 3 (Drosophila)	0.0309903	0.00334683	1.82005	down	hs|11q24.2	AGCGGGTGCTCCACCCAGATGAAGAGGCCTGGCTCCCATACAGCAGACCAAGCTTCCTGT
A_33_P3386686	LOC100132874	uncharacterized LOC100132874	0.0309903	0.00334281	1.93041	down	hs|9p11.2	ATGTGGCCTCTCCAGCATGACCCTGTCTGCATGTCGCCTCTCCAATGTGACCCTATCAAA
A_23_P87150	LPXN	leupaxin	0.0310201	0.00335172	1.75176	down	hs|11q12.1	AAATTTAAACCAAGAGAGGAGAGGAAAGGGTAAATTTTCTGTTACTGACCTTCTGCTTAA
A_33_P3357149			0.0310214	0.00335854	2.1987	up	hs|10q11.22	AGTGCACCCTCCTTTGTGAAGATATCAGACTTAGCAACCCACCTAGAGGATAAGTGTTCA
A_33_P3244122	HAAO	3-hydroxyanthranilate 3,4-dioxygenase	0.0310214	0.00335682	1.89876	down	hs|2p21	GCAGACTCAGTGCAGCACTTCCACACCAAGAAGGCCCTCAATAAAGGCTTCCTGAGGAAC
A_21_P0014820			0.0311064	0.00337276	2.98604	down	hs|19q13.43	AGTCCTGCATGTGTTGATGCCACCTGTATGTGCAGGTGTGACCTCAGGTGTGTGAGTATC
A_33_P3252989	ZSWIM8	zinc finger, SWIM-type containing 8	0.0311113	0.00337497	1.66037	down	hs|10q22.2	GGCGTTGGGTGGCCTCTGGTATTTATTTGGCATTTATAAATATATAAACTCCTTTTTTAC
A_33_P3286334	SH3BP1	SH3-domain binding protein 1	0.0311252	0.00337815	2.05456	up	hs|22q13.1	TATCTGCGGGAGCTGCCAGAGCCTCTGATGACCTTCGACCTCTATGATGACTGGATGAGG
A_23_P12849	FBXO18	F-box protein, helicase, 18	0.0311522	0.00338275	2.66653	up	hs|10p15.1	TGCCGAGGACAAGGAGCTTGAAGCCAAGATCGCAGTTGTTGAAAAGTATAACATCAGGAT
A_23_P143694	SOX10	SRY (sex determining region Y)-box 10	0.0311971	0.00339154	10.526	up	hs|22q13.1	CATCGGAGGCCTTACCACTCCTATGACTCCTGTTTTCTCTCTCACAGATAGTGAGGGTCT
A_33_P3219434	MARC2	mitochondrial amidoxime reducing component 2	0.0311971	0.00339603	2.33865	down	hs|1q41	AATGAAAATGGAGAATTTCAGGCCAAATATTGTGGTGACCGGCTGTGATGCTTTTGAGGA
A_21_P0001844			0.0311971	0.00339399	2.33443	down	hs|2p24.1	TATAAATCATGCTGGCAGTCTATTGAGCCTGTGGTTTTGGCTGGTGTGAAGATGTTGAAG
A_21_P0005209			0.0312113	0.00339925	1.87203	down	hs|7p22.1	GCGATCCACAAGGCCTACACCATTCGCCATCGCACCTGGCTGTTTGTTGCAGATATTTCT
A_32_P173298	SF3B3	splicing factor 3b, subunit 3, 130kDa	0.0312251	0.00340243	5.42969	up	hs|16q22.1	GCACCAAAGACTACATTGTAGTTGGCAGTGACTCTGGTCGAATTGTTATTTTGGAATACC
A_33_P3325029	FLJ44674	FLJ44674 protein	0.0312461	0.00340986	2.09608	down	hs|16q12.1	ACTGTGTTTGGAGACAGGGTCTTTAGGAGGTAACTGAGGTTAAATGAGGTTGTAAAGATG
A_33_P3256272	KRTAP10-5	keratin associated protein 10-5	0.0312461	0.00341172	4.11212	down	hs|21q22.3	AGTCCTGCTACGTGCCTGTCTGTTGCAAGCCTGTCTGCTTCAAACCCATCTGCTGTGTGC
A_21_P0003568	FAM90A1	family with sequence similarity 90, member A1	0.0314067	0.00344081	3.32439	down	hs|12p13.31	TAATTTCAGGTGACCCAAAAATCAACCCCTGAAAAAGGCGGTCATAAAACCCCCAGGAGA
A_33_P3259403	PAN3	PAN3 poly(A) specific ribonuclease subunit	0.0314473	0.00344695	3.53465	up	hs|13q12.2	TACTTTTCAAGAACTGATTGCAGCTGCAAATGGTCAGTTGTAGTATTTGCTAAAAAAGCA
A_32_P357301	PPHLN1	periphilin 1	0.0315558	0.00346686	3.80775	up	hs|12q12	GGGTTCAGTTCCTTTAGTCAAGATGTCACAAGTTTAAAAACAAAACTTGAGAAACTACCA
A_33_P3417318	ZNF891	zinc finger protein 891	0.0315558	0.00346734	1.73138	up	hs|12q24.33	CTATGAATGTATTCAATGTGGAAAAGCCTTCAGTCAGAGCTCTTCACTTATTATACACAA
A_33_P3407105	YTHDF1	YTH N(6)-methyladenosine RNA binding protein 1	0.0316973	0.003488	2.21554	up	hs|20q13.33	GAATCCCACCCCGTCCTTGAAAAACTGAAGGCTGCTCACAGCTACAACCCGAAAGAGTTT
A_33_P3283713	ABHD14A	abhydrolase domain containing 14A	0.0318029	0.00350475	1.8655	down	hs|3p21.2	GACCCAGCCAGGACTCCTCATTTCATCTCACAGACACAATAAAAAAGCATATTTGTCCTG
A_24_P115199	FOXK1	forkhead box K1	0.0318785	0.0035148	3.26818	up	hs|7p22.1	GAGGGGTTAAAGCCAATATTGAGTTTTTGTTCTTGTTGTTTTAATCTGAACGATTATTCT
A_23_P368393	SF3B1	splicing factor 3b, subunit 1, 155kDa	0.0320261	0.00353624	5.34822	up	hs|2q33.1	GTGGCATTGCTTAATGATATACCACAGTCAACAGAACAGTATGATCCATTTGCTGAGCAC
A_23_P374288	CASC3	cancer susceptibility candidate 3	0.0320495	0.003544	1.44907	down	hs|17q21.1	AAAGATGGTGGCTGTGTCTCTCCCCGGTAATGTCACTGTTTTTATTCCTTCCATCTAGCA
A_33_P3414362	USP32	ubiquitin specific peptidase 32	0.0320711	0.00354984	3.57822	up	hs|17q23.2	TGTGTCACATAGTTCTGGGGTTAAGACCAGCTACTCCGGAAGAAGAAGGACAAATTATTA
A_23_P383227	S100A1	S100 calcium binding protein A1	0.0321112	0.00355601	16.8785	up	hs|1q21.3	CTCACAGTGGCCTGTAACAATTTCTTCTGGGAGAACAGTTGAGCAGACAGCCACATTGGG
A_33_P3351474	SMARCAD1	SWI/SNF-related, matrix-associated actin-dependent regulator of chromatin, subfamily a, containing DEAD/H box 1	0.0321671	0.00356393	4.68639	up	hs|4q22.3	GCAGTTTTCTGAATGGGGATTAGTTGGTGATTGTTTGTAACAAATATGCTAATGCTTTAG
A_24_P71439	PUM2	pumilio RNA-binding family member 2	0.0321762	0.00356765	4.47167	up	hs|2p24.1	GATTCGACCTCACATTACTACTTTGCGCAAATACACATACGGGAAGCATATACTGGCCAA
A_23_P45831	CHD1L	chromodomain helicase DNA binding protein 1-like	0.0321762	0.0035684	4.94512	up	hs|1q21.1	ATTGGACATGCCACGAAAGGTTTTAACTGGTATGGTACTGAGCGACTTATTCGGAAACAT
A_23_P102462	FBLN7	fibulin 7	0.0322645	0.00357992	2.23884	down	hs|2q13	CTTCCAGGCCAACCACGTGTCCAAGGTCACCATCTTTGTATCCCCCTATGACTTCTGAGG
A_23_P76529	ITGB7	integrin, beta 7	0.0322729	0.00359067	1.86598	up	hs|12q13.13	CACCCTACTTCATTTTCAGAGTGACACCCAAGAGGGCTGCTTCCCATGCCTGCAACCTTG
A_24_P862886	DRD5	dopamine receptor D5	0.032274	0.00359796	3.39817	down	hs|4p16.1	GGTGAACATCAGCAATGAGCTCATCTCCTACAACCAAGACATGGTCTTCCACAAGGAAAT
A_33_P3406449	SLC15A4	solute carrier family 15 (oligopeptide transporter), member 4	0.032274	0.0035969	1.93939	up	hs|12q24.32	TACTCAGCTGCCCCCAAGTCCATGCAGAGTGCCATAATGGGCTTGTTCTTTTTCTTCTCT
A_33_P3288246	MCC	mutated in colorectal cancers	0.0322887	0.00360173	1.78551	up	hs|5q22.2	AGAATAGCTCTGCTAGAGGAGGAGAACTCCAGGCCACACACCAATGAAACTTCGCTTTAA
A_24_P165545	TTLL10	tubulin tyrosine ligase-like family member 10	0.0323511	0.00362219	3.84185	up	hs|1p36.33	AGCACACGGTGTGGAGCATGGAACATCTCAACCGCTACATCAGTGACACGTTCTGGAAGG
A_24_P119609	MYO1D	myosin ID	0.0323511	0.00362033	7.37452	up	hs|17q11.2	GCCTCTTATTGAGAATGGCAAAGTAGTATCTATCATAGCAGAATTGCTCTCTACTAAGAC
A_23_P29318	SAMM50	SAMM50 sorting and assembly machinery component	0.0323511	0.00361924	4.28722	up	hs|22q13.31	CTTTGGAGAACTTTTCCGAACACACTTCTTTCTCAACGCAGGAAACCTCTGCAACCTCAA
A_33_P3216570	MUC5AC	mucin 5AC, oligomeric mucus/gel-forming	0.0323511	0.00361732	2.82447	down		AGAAATCCAGGACAACCACTTTGGTGACAACCAGCACAACCTCCACTCCACAGACCAGTA
A_23_P77328	GCHFR	GTP cyclohydrolase I feedback regulator	0.0323511	0.00361568	1.41527	down	hs|15q15.1	TGGGCCAGACGCTGGTGTGGTGTCTGCACAAGGAGTGACCTTCTCATGCTGATTTGCAGA
A_33_P3209537	EBF4	early B-cell factor 4	0.0323511	0.00362296	1.53241	down	hs|20p13	TTTGCATCTGACCCATCTCAACTGGCCCAGCATCCCAACTTCTCTGCAGCGAAAGGGTGG
A_23_P35989	ALKBH3	alkB, alkylation repair homolog 3 (E. coli)	0.0323511	0.0036244	1.60456	up	hs|11p11.2	TTACTCTGCAATCTTTATCGCAATGAGAAGGACAGCGTGGACTGGCACAGTGATGATGAA
A_24_P169148	HMGB1	high mobility group box 1	0.0323511	0.0036202	1.89007	up	hs|13q12.3	TTTCTAACAAGTGCTCAGAGAGGTGGAAGACCATGTCTGCTAAAGAGAAAGGAAAATTTG
A_23_P160177	ATP1A4	ATPase, Na+/K+ transporting, alpha 4 polypeptide	0.0323618	0.00362903	1.64203	down	hs|1q23.2	AATGTACCCACTCAAGATAACCTGGTGGCTCTGTGCCATTCCCTACAGTATTCTCATCTT
A_23_P311087	ZNF281	zinc finger protein 281	0.0323801	0.00363283	4.8798	up	hs|1q32.1	AGATCCTCAGAAAGACATAGAGCCTAGAACAACGTATCAGATTGAGAACTTTGCACAAGC
A_33_P3256848	ADAM12	ADAM metallopeptidase domain 12	0.0323963	0.00363813	1.84115	up	hs|10q26.2	AACAACAGGAAGAACTGCCACTGCGAGGCCCACTGGGCACCTCCCTTCTGTGACAAGTTT
A_33_P3772937	KRT8P12	keratin 8 pseudogene 12	0.0323963	0.00363727	1.97432	down	hs|3q25.33	TGTCTGAGTCCTCTGACTTCCTGCCCAAGTGAACAACTGTGGCAGCTCCTCCTAGTCTGC
A_21_P0005995	lnc-DMRT2-1	lnc-DMRT2-1:3	0.0324052	0.00364645	2.93995	down	hs|9p24.3	TTGATTGAGTGTAATTCAACTGAGTTATGATTACAGCTGCTGGTTCCCCTGTGCCGCAGA
A_24_P109176	ZC3H12D	zinc finger CCCH-type containing 12D	0.0324052	0.00364672	2.49765	down	hs|6q25.1	AATCAAGCTGGCTGTTGACTGGTTCAGGGACAGAGGACACACCTACATCAAAGTTTTTGT
A_33_P3411080	FSCN2	fascin actin-bundling protein 2, retinal	0.0324052	0.00364261	1.72031	down	hs|17q25.3	AACGGGCGCTACGTGTGCATGAAGAAGAATGGGCAGCTGGCGGCTATCAGCGATTTTGTC
A_24_P91405	ZNF709	zinc finger protein 709	0.0324052	0.00364786	1.62238	up	hs|19p13.2	GGAGAGAAACCCCATGAATGTAAACAATGTGGTAAAGCCTTCAGTTGTTCCAGTTCTGTT
A_23_P405129	LTBP2	latent transforming growth factor beta binding protein 2	0.0324437	0.00365567	13.2001	down	hs|14q24.3	TAACACTATTTGTCTAAAGAATGGGGAAAGAGAAGCGGTTGTCTGTTCACCTCATCCTTG
A_23_P71867	IL11RA	interleukin 11 receptor, alpha	0.0324437	0.00365528	2.07027	down	hs|9p13.3	ACTCTGTGGAGCAGGTAGCTGTGCTGGCGTCTTTGGGAATCCTTTCTTTCCTGGGACTGG
A_23_P359636	BROX	BRO1 domain and CAAX motif containing	0.0324859	0.00366217	3.15911	up	hs|1q41	CAAAAGACCCAAGGATGACAGTACTAAACCCAAACCAGAAGAAGAAGTGAAACCTGTGAA
A_21_P0006794			0.0324989	0.00366579	2.26629	down	hs|10q26.11	GGGATAATTAATCAACACATCACCAACACCAAGGGATTGTTTTATATCAGAAGACGTATA
A_23_P6596	HES1	hes family bHLH transcription factor 1	0.0325162	0.00367085	4.94786	down	hs|3q29	AGTCATCAAAGCCTATTATGGAGAAAAGACGAAGAGCAAGAATAAATGAAAGTCTGAGCC
A_33_P3332982			0.0325476	0.00367614	2.09486	down	hs|22q11.22	AGTGGTCATTATCCCTACTGGTTCCAGCAGAAGCCTGGCCAAGCCCCCAGGACACTGATT
A_23_P109345	PTTG1IP	pituitary tumor-transforming 1 interacting protein	0.0325976	0.00369062	8.68405	up	hs|21q22.3	AACCTGTACCCAGTTCTTCAGGCTGATTTCCCTGACCTCTTGGGCATTTGTATTTGTAGT
A_32_P225854	SPRED2	sprouty-related, EVH1 domain containing 2	0.0325976	0.00369675	4.21222	up	hs|2p14	ACCGGTGTAAATACCCAGTGTGCTTATGAGTCAGTTAGTAGACGTCTTCATTCATTGGAG
A_23_P130411	SERPINB11	serpin peptidase inhibitor, clade B (ovalbumin), member 11 (gene/pseudogene)	0.0325976	0.00369276	2.95432	down	hs|18q21.33	GCCTTTGTAAAGGAGCCGCAGATGCAAGTTCTTGAGCTGCCCTACGTTAACAACAAATTA
A_23_P203972	FZD10	frizzled class receptor 10	0.0325976	0.00369313	2.39866	down	hs|12q24.33	CTTCACAGTGCCAGGAAAGAGTGGTTTCTGCGTGTGTATATTTGTAATATATGATATTTT
A_23_P15511	DDX5	DEAD (Asp-Glu-Ala-Asp) box helicase 5	0.0326133	0.00370222	4.17154	up	hs|17q23.3	TGACAGAGGTTACTCTAGCCTGCTTAAAAGAGATTTTGGGGCAAAAACTCAGAATGGTGT
A_23_P98015	CUTC	cutC copper transporter	0.0326133	0.00370287	1.70607	down	hs|10q24.2	TTGCCAAGCTTTATGGTGCTGATGGTTTGGTTTTTGGGGCATTGACTGAAGATGGACACA
A_21_P0007851	LINC01405	long intergenic non-protein coding RNA 1405	0.0327972	0.00373257	1.85963	down	hs|12q24.11	CAGATGTTTTTTGATGTGCCTTGAGATCCTCAAATGAGAAGGGCAGTGGGATTCTTCCCT
A_33_P3567512			0.0329041	0.00375713	2.96593	up	hs|13q13.1	ACAAGTTCAAATATGGCGATGTAGAAAGGAGATTCTACGAACAGATGAACGGGCCTGTGG
A_33_P3300172	SPON2	spondin 2, extracellular matrix protein	0.0329041	0.00375589	2.02096	down	hs|4p16.3	GCCATGTGCTCTGACTCAGGAGCATCAAGGCTGGTGTTCTGTGCGTTTTATGGGTTCTGA
A_24_P135501			0.0329455	0.00376718	2.29025	up	hs|15q21.1	CTGGACCGCCAAACAGCGCTGCATAAGCTGGCCCACAAGTACAGACCAGAGACAAAGCAA
A_33_P3249076	HOGA1	4-hydroxy-2-oxoglutarate aldolase 1	0.0329616	0.00377079	2.32708	down	hs|10q24.2	TTAGATCAACTGCTCTTGTCTGTTTGGGGTCAGGGTCCTTGGGTTTGGATTAGATTTGAG
A_33_P3288209	DNM1	dynamin 1	0.0330935	0.00379835	1.71774	down	hs|9q34.11	AGCCTGGCACCAGCTCCAGCCAGGTTTTCAAGCAAGGGACCTGGAGATGTTCTTTTCTAA
A_33_P3343503	SAMD4A	sterile alpha motif domain containing 4A	0.0331482	0.00380819	2.78321	up	hs|14q22.2	TTAAAGAAACATTTCCGTGCTACTGTCTGTCATCGTCTCTGGGGAAATCAGCCAGAACCA
A_23_P150510	MED19	mediator complex subunit 19	0.0331924	0.00382041	2.03977	down	hs|11q12.1	GACTAAGTAAATTAGGAGAGAGAGGGACATGCTTTTGTAGGCTCATCCCAGTTGGTTTTC
A_24_P53353	RAB12	RAB12, member RAS oncogene family	0.0332657	0.00383243	2.23014	up	hs|18p11.22	GCTTCTCTTAGTTGGAAATAAGTTGGACTGTGAAACGGACAGAGAAATCACCAGGCAGCA
A_32_P112910	UBL4B	ubiquitin-like 4B	0.0332657	0.00383083	1.88443	down	hs|1p13.3	GGAGGCAGCAGCTGATCAGTAAACGGGCCATCCTACCCATTTGCATGCTAAAATTCTCCC
A_21_P0013998	NAIP	NLR family, apoptosis inhibitory protein	0.0333001	0.00384195	3.44834	up	hs|5q13.2	GGGACAGGTCTGCCAATCTATCTAAAAGCCACAATATGGAAGAAGTATTCAATTTATATA
A_33_P3334590	MTMR10	myotubularin related protein 10	0.0333904	0.00386297	4.79915	up	hs|15q13.3	CCAACAGACCTCCAGCTACTCTTTGCATTTGAATATGTTGGGAAAAAATACCACAATTCA
A_33_P3404959	C2orf68	chromosome 2 open reading frame 68	0.0333904	0.00386075	2.02471	up	hs|2p11.2	GTTGTGGTAATCCTCACAAAGACCGGGACTGATGGAAACTCCTTGCTATTAAACTTTTTT
A_33_P3396159	CCDC6	coiled-coil domain containing 6	0.0335187	0.00388617	2.39425	up	hs|10q21.2	TATTTCAGCAGCAGTGTGCAATTTTTGCTTGGCCCAGAGCTTCATTCTCCTGGCTTTTAG
A_23_P85893	GLMP	glycosylated lysosomal membrane protein	0.0335187	0.003888	5.21892	up	hs|1q22	TTCACTCCCCCATCTTGCTTTTCTGTGGAACCTCAGAGGCCAGCCTCGACTTCCTGGAGA
A_23_P422849	FERD3L	Fer3-like bHLH transcription factor	0.0335187	0.00388863	2.05024	down	hs|7p21.1	AACCTCAACGAGGCCTTTGACCAGCTGCGGAGGAAGGTGCCCACGTTTGCTTACGAGAAA
A_23_P383009	IGFBP5	insulin-like growth factor binding protein 5	0.0335187	0.0038861	14.4695	down	hs|2q35	CCACAGTACATATTACTGTAGTTCTCTATAGTTTTACATACATTCATACCATAACTCTGT
A_33_P3338934			0.0335415	0.00389489	2.09294	down	hs|7q34	TTATGAGAAAGAAGAGAGAGGAAGAGGAAACTTCCCTGATCGATTCTCAGCTCGCCAGTT
A_23_P204998	FARP1	FERM, RhoGEF (ARHGEF) and pleckstrin domain protein 1 (chondrocyte-derived)	0.0336514	0.00391489	5.7042	up	hs|13q32.2	TCCTCCTGCAACTGTGGTTTGAAACTGCGCATTCTCTAGTAGTATATATCGTGCCTGTCT
A_23_P59738	MYL7	myosin, light chain 7, regulatory	0.0336514	0.00391433	1.77831	down	hs|7p13	CAAGCAGCTTCTCCTGACCCAGGCAGACAAGTTCTCTCCAGCTGAGGTGGAGCAGATGTT
A_24_P32118	ZFYVE26	zinc finger, FYVE domain containing 26	0.0336859	0.00392434	3.78124	up	hs|14q24.1	CAGCCCTTAATTTGGGATAAGACCAGATTTTCCTGACATTTTCCTCTAACTCATTGAACT
A_21_P0013350	XLOC_l2_014011		0.0336859	0.00392404	2.95805	down	hs|7q32.3	AGGTTGTGCTGGTTTTCATGGTGAAATTGTGGTGTTCCTTCATTGTGGCTATTTTCCAGT
A_23_P210091	SUPT7L	suppressor of Ty 7 (S. cerevisiae)-like	0.0336891	0.00392695	5.30568	up	hs|2p23.3	CCATTTATCTTGTACAACTGAGAAGAATCATACTTTGACCTACCTTGTAGAGATGTGAGG
A_23_P256021	LAS1L	LAS1-like (S. cerevisiae)	0.0336891	0.00392989	1.91983	down	hs|Xq12	AGACAACCTGGGAGACAGCCTGGATCAGCCACATCAACTCAGTTGTCCACCACAGGGGAA
A_23_P139722	TNFRSF1A	tumor necrosis factor receptor superfamily, member 1A	0.0336891	0.00393016	1.45256	down	hs|12p13.31	TTGTTTTGTTTTGTTTTGTTTTTAAATCAATCATGTTACACTAATAGAAACTTGGCACTC
A_33_P3222380	AHNAK2	AHNAK nucleoprotein 2	0.0337193	0.00394557	7.48316	up	hs|14q32.33	AAAGGGCACCTGCCCAAGGTGGAGATGCCCAGTTTCAAGATGCCCAAAGTGGACCTCAAG
A_33_P3309271	BLOC1S5	biogenesis of lysosomal organelles complex-1, subunit 5, muted	0.0337193	0.00394461	4.34963	up	hs|6p24.3	GGCTTTTGGATCACAGACCAGTTATTCAAGGTGAAACTCGTTATTTTGTAAAAGAATTTG
A_33_P3303104	MYNN	myoneurin	0.0337193	0.00393751	2.77544	up	hs|3q26.2	AGGCTGATGGATTTCAGAAACTGTTGGAGTTTATATACACAGGAACTTTAAATCTTGACA
A_24_P136094	CCDC88C	coiled-coil domain containing 88C	0.0337193	0.00394638	1.2949	down	hs|14q32.11	ACGGGGTCCCGGGGCAGGGCTGCAGTGAGGGGCTTCCGGCCAAGAGCCCAGGTCGGTCTC
A_33_P3311717	TGIF1	TGFB-induced factor homeobox 1	0.0337193	0.00394545	1.41132	up	hs|18p11.31	CACCGCCGGGCGAGGGATGCGGGCGGTCCGTGCGCGGCAGGCGGAAAGGATCGTGTTTCT
A_33_P3402188			0.0337193	0.00393862	1.66884	up	hs|12p13.2	GACTTGGAAGATCAAATTGAGGAATGCAATACACCTTTCAAACTTGACTGTAAGCACACT
A_24_P393838	TOMM20	translocase of outer mitochondrial membrane 20 homolog (yeast)	0.0338225	0.00396392	7.16956	up	hs|1q42.3	CTAGCTGTGTCGAGTTAAAGAAAAAATCAGCAGTTTTTTCTCCCAGAAATGTAATTGCCA
A_23_P12140	RPL5	ribosomal protein L5	0.0339016	0.00397923	2.90166	up	hs|1p22.1	ACGCTTGGTGATACAAGATAAAAATAAATACAACACACCCAAATACAGGATGATAGTTCG
A_23_P107661	PPP2R1A	protein phosphatase 2, regulatory subunit A, alpha	0.0339232	0.00398484	1.91633	down	hs|19q13.41	CTCTGACTGTTCTGTCTCTCGCCTGATGCTGGAAGAGGAGCAAACACTGGCCTCTGGTGT
A_33_P3356245	ZNF416	zinc finger protein 416	0.0339656	0.00399531	1.60155	up	hs|19q13.43	TTCACACAGGAGAAAGGCCATATGAGTGTGGCAAATGTGGGAAGTCCTTTACACAACACT
A_33_P3361636	MGP	matrix Gla protein	0.0339838	0.00399928	12.4961	down	hs|12p12.3	GGGTCAAAGGAGAGTCAACATATGTGATTGTTCCATAATAAACTTCTGGTGTGATACTTT
A_33_P3232516	KIF18B	kinesin family member 18B	0.0340164	0.00400494	2.0212	up	hs|17q21.31	TGAATGCATTGGCTGGGACAAAATACCCCAGGAGCTGAGCAGGCTGGACCAGCCCTTCAT
A_33_P3331831			0.0340278	0.00400811	1.80359	down	hs|13q34	ATGGGGCGCTAACCACCTCCACGGGCATTTTAAATAAAACCCAAAGTTGTTTTGTTTTTT
A_33_P3321275	KMT2C	lysine (K)-specific methyltransferase 2C	0.0340426	0.00401719	1.94765	up	hs|7q36.1	GTCTGCTATTGAAACTATAGAGAAGAAGATCTTATTCTGCAATGAAGACAATGTGATAGG
A_33_P3258607	LOC100506422	putative deoxyuridine 5'-triphosphate nucleotidohydrolase-like protein FLJ16323	0.0341177	0.00402788	2.28275	down	hs|9p21.2	ATTTCTGAAGTGTATACAAGGATGGCTGAAGTGTGGACATGAGACTGGAAACAGAGGCAG
A_24_P205589	ACOT7	acyl-CoA thioesterase 7	0.0341471	0.00403871	2.58935	up	hs|1p36.31	AGACCAACATCGTCACAGCTTCCGTGGACGCCATTAATTTTCATGACAAGATCAGAAAAG
A_23_P159305	TAF15	TAF15 RNA polymerase II, TATA box binding protein (TBP)-associated factor, 68kDa	0.0341471	0.00403758	1.38365	up	hs|17q12	AAATTGCCAGAGTTTTGCCTGCTGCTTTCCTCGTGGCCTCTTCTTGGGTAGTGAAATTAA
A_21_P0010032			0.0341471	0.0040337	1.6147	down	hs|9p11.2	TAAGAGAAGACAAAGCAAAGGTATGAAAGGAACACACGTCCCTGACTGACTAGGAGGAAC
A_33_P3542886	SNAR-G1	small ILF3/NF90-associated RNA G1	0.034151	0.00404101	1.31367	up		ATATATTCATACTTAATGGGGGCGCGGAGGAGGAGTCAGACAGAGCTGGAGGACGATACC
A_19_P00316284	MIR143HG	MIR143 host gene (non-protein coding)	0.0341996	0.00405411	3.03707	down	hs|5q32	CCTCCTTAAAAGCTCCTCCTCTGACCTTAGCTGTGCATCAAGGGAGAAAAGAAAGCTCCA
A_23_P149818	UPF2	UPF2 regulator of nonsense transcripts homolog (yeast)	0.0342105	0.00405725	2.57804	up	hs|10p14	TTGATTTGAGTTTCAGTGTCTCTGAATTGAACATCCCACGTTGGAAGAAGATACATTTGG
A_24_P82032	RHOJ	ras homolog family member J	0.0342316	0.0040616	5.15461	up	hs|14q23.2	AGCACAGTGCTACTTGGAATGTTCAGCTCTGACTCAGAAAGGTCTCAAAGCGGTTTTTGA
A_23_P156061	LNPEP	leucyl/cystinyl aminopeptidase	0.0343386	0.00407946	3.63562	up	hs|5q15	GGGTCGACATTTTCCTGGACACTTACTGGCATGGGATTTTGTCAAAGAGAACTGGAATAA
A_23_P18152	ATP2B2	ATPase, Ca++ transporting, plasma membrane 2	0.0343386	0.0040774	3.18284	down	hs|3p25.3	TCACCCAAGCAGCAACGAGCAACAATCGGAAACCAAATACTGGAGAGAAAACCAACGTTT
A_23_P257609	RPL29	ribosomal protein L29	0.0343639	0.00408469	2.97633	up	hs|3p21.2	CTTTGCCAAGAAGCACAACAAAAAGGGCCTAAAGAAGATGCAGGCCAACAATGCCAAGGC
A_33_P3355649			0.0343974	0.00409237	1.79067	down	hs|4q35.1	AATGTTTGGAAGACTGTGCCCTGTGAGTGAAATGTTTGGAAGACTGTGCCCTGTGATAAC
A_23_P28090	STX10	syntaxin 10	0.0343974	0.00409061	1.68659	up	hs|19p13.2	GCCCAACAGCCGTAGCATTTTTGGAGAGGAATAACAGAGAGATACTCGCAGGCAAGCCAG
A_23_P88710	TMEM87A	transmembrane protein 87A	0.0344201	0.00410497	2.98898	up	hs|15q15.1	AGGTGATGGGGGAAATTGTTAACTACCTTTCATTTTCCTGGGAAGTCAAGGTTACATCTT
A_33_P3403778	ZNF579	zinc finger protein 579	0.0344201	0.00410294	2.0209	down	hs|19q13.42	AGCAAAGGTCTGTCCTTGTCCCTTTGTCTGTCTGTGAATAAATGTGAGTTCGTGAAATCC
A_19_P00320407	LOC100506047	uncharacterized LOC100506047	0.0344201	0.00409897	1.50723	down	hs|2p21	CATGAGAAGGGCCCCCGAGAGCTGGCACAGTGCATGTGTTTCCTCTCCAGACTTCTACAA
A_23_P58337	FIP1L1	factor interacting with PAPOLA and CPSF1	0.0344319	0.0041113	1.86368	up	hs|4q12	CGAAGCTACACCTGCAGAATAGGCATGGTTTTGGCCTTTTGTGTATATTAGTACCAGAAG
A_32_P1445	PTPN2	protein tyrosine phosphatase, non-receptor type 2	0.0345756	0.00413393	4.31347	up	hs|18p11.21	TGGGTCTTATCTCAGACCCCAGATCAACTGAGATTCTCATACATGGCTATAACAGAAGGA
A_24_P126682	SMN2	survival of motor neuron 2, centromeric	0.0345756	0.00413434	2.3827	up	hs|5q13.2	CAAAATGCTCAAGAGAATGAAAATGAAAGCCAAGTTTCAACAGATGAAAGTGAGAACTCC
A_33_P3239787	ZNF646	zinc finger protein 646	0.0345756	0.00413878	1.33892	up	hs|16p11.2	AAAGAGCTATCGCCACTCAGGCAGCCTTATCAACCACAGGCAGACCCACCAGACAGGAGA
A_33_P3330990			0.0346757	0.00415783	2.70469	down	hs|2p11.1	AAGGTCATCACTGATCAGAGGCCTAACCCAAGGAGGAGGTCATGTGCAGACCCAGCAGTG
A_23_P116642	SLC26A10	solute carrier family 26, member 10	0.0346757	0.00416094	2.16397	down	hs|12q13.3	GTAGGACTCCTGGACAGGGTGACTCCAGATCAGCTGTTTGTGAGTGTGCAGGATGCAGCT
A_24_P56884			0.0346932	0.00416677	3.00615	up	hs|17q11.2	AATGAGGAATATAAACGGATCACCCGCAACGTCACTTGTCAGGATACAAGACATGGTGGG
A_32_P193080	FMNL2	formin-like 2	0.0347483	0.004179	4.23099	up	hs|2q23.3	ACTAAGCCACTGTTATTTTCCTTCCTCTCTGGCAGGGCACTTGATCCATTCCAAAGTCAA
A_33_P3290343	CYP1B1	cytochrome P450, family 1, subfamily B, polypeptide 1	0.0347483	0.00417854	3.38546	down	hs|2p22.2	ATTAGCGTTTAAGGTGAGCATAAATCAACTGTCCATCAGGTGAGGTGTGCTCCATACCCA
A_33_P3239112	PTCH1	patched 1	0.0347483	0.00417876	2.18012	down	hs|9q22.32	TAATGATACCCTGTGGTGTGGTGGTCTGAAAAGCTACATGAGGTTTCCTTACGAGGAGTA
A_24_P147398	VPS53	vacuolar protein sorting 53 homolog (S. cerevisiae)	0.0347818	0.00419113	5.94828	up	hs|17p13.3	AAACTCAAAGAAAAAGTGGATGTAAGTCTGATTGAACGAATCAATCTGACTGGAGAGATG
A_21_P0000566	UBE2L3	ubiquitin-conjugating enzyme E2L 3	0.0347818	0.00419248	1.17887	down	hs|22q11.21	AATAGGCTTTCTAAGATGCTGCGATCCCGTTCTGCTGCCCGTAATAAAAATGCTCTCAGA
A_23_P115762	ECD	ecdysoneless homolog (Drosophila)	0.0348161	0.0042037	2.84404	up	hs|10q22.1	CACCGATCACAGACCAACAAGTAAGCCAACAAAAAATTAACCAGCACATTTAGCTTCTCT
A_33_P3211793	LOC729732	uncharacterized LOC729732	0.0348161	0.00420674	2.7371	down	hs|8p23.1	TCTCCACGAGTTTTGAGCAGCCTCGGTTTTCCCACCACCTCCAAATCATGGAAGACACAG
A_21_P0010475	lnc-XBP1-1	lnc-XBP1-1:1	0.0348788	0.00421908	2.77874	down	hs|22q12.1	TGCAGAGACACCACCCACCAGAGAGACAATAGCACCCACCACAGAGACAACAGCACCCAC
A_23_P397969	FOXK2	forkhead box K2	0.0348811	0.00422124	3.48168	up	hs|17q25.3	CTGAGACTTTCAGAATCACACAGGCCCTTTCCGTGGATTTCATTTGGGGCAAAGAAACAA
A_33_P3312222			0.0349259	0.00423231	3.93551	down	hs|5p15.1	AGGATGACAACCCTGCTGTCTTCCATGTCTGAGGAGCAGCTGTCCCGCTACGAAGTGTGT
A_33_P3354990	SYNJ2	synaptojanin 2	0.034927	0.00423452	2.10108	down	hs|6q25.3	ATGTTTCTTTATGCCTCGGGACCTGCTCCTCCTGCAGGAACCTGCAGGTGGGGAGGTCAA
A_33_P3271965	GRM1	glutamate receptor, metabotropic 1	0.034927	0.0042362	2.01255	down	hs|6q24.3	AGTCTCAGTGTAACAGTGGCTCTGGGGTGCATGTTCACTCCCAAGATGTACATCATTATT
A_33_P3291877	ARID1B	AT rich interactive domain 1B (SWI1-like)	0.0349637	0.00424629	2.39981	up	hs|6q25.3	AAATATGAGCAGCATGACCCCCAGTTCTCCTGGCATGTCTCAGCAGGGAGGGCCAGGAAT
A_24_P333106			0.035048	0.0042603	2.57359	up	hs|14q13.1	TGAGTCCGCCATGAAGAAGATAGAAGACAACACCACACTTGTGTTCACGGTGGATGTTAA
A_21_P0000073	OSMR	oncostatin M receptor	0.0350586	0.00426348	2.62972	down	hs|5p13.1	CGCCAAGATAATTATCACTTTAAATTGTGTGCGTGTGTATTCTCATTTCTTATGTGATGG
A_24_P904903	DDX39B	DEAD (Asp-Glu-Ala-Asp) box polypeptide 39B	0.0350838	0.00427032	2.11789	up	hs|6p21.33	CCCTGGCTCGAAATAAGAGCCTCAACCTCAAACACATTAAACACTTTATTTTGGATGAAT
A_33_P3306207	KLRG2	killer cell lectin-like receptor subfamily G, member 2	0.0350838	0.00426967	1.80515	down	hs|7q34	GGGCCTGGCGAGGCCCCCAGGGCTGGCACTGGATCGACGAGGCCCCACTCCCGCCCCAGC
A_23_P86550	EIF3A	eukaryotic translation initiation factor 3, subunit A	0.0351424	0.00427933	7.35231	up	hs|10q26.11	GCACCATATCCACAGGAGGTTGGAAAAACCATGCCATTTTCTGGAATTTAAGGGTGTTGC
A_33_P3263756	ZNF446	zinc finger protein 446	0.0351886	0.00428875	2.36367	down	hs|19q13.43	TTGGCTTCCGTTTCTCCTGCTCCCTGTGTGTGTTAGAATTTTAACATAAATTCCACTTTC
A_33_P3394040	ATL2	atlastin GTPase 2	0.0351912	0.00429096	1.56183	up	hs|2p22.2	TCATGCCAGATTAAAGACAGACTGACAGTTCATCTCCTCACGGACTCCACTCTCTTTTTT
A_24_P915692	PHLDA1	pleckstrin homology-like domain, family A, member 1	0.035287	0.00430957	7.14356	up	hs|12q21.2	TACAGGATCTAAAAGGGTTTTCTTAGAAAGGGCAATATTGTCCAATGAAGTAAGCAGAAG
A_21_P0009419	LOC100130370	uncharacterized LOC100130370	0.0352949	0.00431311	5.17503	up	hs|17q25.3	AAATGATCAACGTTCAGGGTCCCTTCATCTCAGAGGGTCTCGAGTCACCTCATTTAAAGT
A_33_P3314436	FBXL17	F-box and leucine-rich repeat protein 17	0.0353188	0.00432173	3.18614	up	hs|5q21.3	GCAAAGGAAGGACAAAACCTGAAAGAGCTATATTTGGTGTCCTGTAAAATCACAGATTAT
A_32_P528311	RTN4RL2	reticulon 4 receptor-like 2	0.0353235	0.0043242	1.84304	down	hs|11q12.1	TCCAACCTGCTCACCCTGTGGCTCTTCTCCAACAACCTCTCCACCATCTACCCGGGCACT
A_23_P27332	TCF4	transcription factor 4	0.0354399	0.00434798	4.97048	down	hs|18q21.2	AGACGCATCGAATCACATGGGACAGATGTAAAAGGGTCCAAGTTGCCACATTGCTTCATT
A_24_P280868	FAM86B2	family with sequence similarity 86, member B2	0.0355016	0.00436128	2.33113	up	hs|8p23.1	AAAGGGATTGTGAGAATCAAGTCACTCTCGTGGGAAGAATTTTTATATGGGAAAGTGGAT
A_33_P3321996	lnc-SDCCAG8-2	lnc-SDCCAG8-2:2	0.0355016	0.00436066	4.84834	up	hs|1q43	AGTCTTAGATTTCGTTACTTTACTTCCTTCCAGTTTGGAATGTACATGCTCATCAGCTGA
A_33_P3237927	ARHGAP4	Rho GTPase activating protein 4	0.0355268	0.00436629	1.85168	down	hs|Xq28	ACCCTTGCTCAGATGCCTGGCAGGGCTGGGTGGCGATTCATAAAGACCTCGTGTTGATTC
A_23_P432360	PMM2	phosphomannomutase 2	0.035646	0.00438708	2.43406	up	hs|16p13.2	GAAGAGAACTTTCCTAGGAAACGGTTCATGTGTCACTTTTCAGGATGTGGAAACACTGAG
A_23_P15564	AMZ2	archaelysin family metallopeptidase 2	0.035646	0.00438862	1.87812	up	hs|17q24.2	AAACCCGTGGAAGCCTTTAAGGAATGGAAAGAGTGGATAATAAAATGCCTGGCTGTTCTC
A_33_P3320503	RAI1	retinoic acid induced 1	0.0356572	0.00439634	1.37776	up	hs|17p11.2	GTCCGTCATCCTGCTGGGCCCTACAGTGGGCACCGAGTCAAAGGTCCAGAGCTGGTTTGA
A_33_P3359713			0.0356655	0.00441059	2.09665	up	hs|7q11.21	ACAGGTAAGAGAATGCAACTGTTTGTAGAGGAAAAACTAGATGTAGTACATGTGAGTTGA
A_33_P3238493	DIP2C	DIP2 disco-interacting protein 2 homolog C (Drosophila)	0.0356655	0.00440947	2.71031	up	hs|10p15.3	CAAAAAGGATATGAAAAGAAGAGGTCAAAGTTAATTGGAGCCTACCTTCCGCAGCCTCCG
A_33_P3228762	SLC25A36	solute carrier family 25 (pyrimidine nucleotide carrier), member 36	0.0356655	0.00441213	4.03934	up	hs|3q23	CCAAACACAGCCATTATGATGGCCACCTATGAATTGGTGGTTTACCTACTCAATGGATAG
A_33_P3281435			0.0356655	0.00441113	4.0703	down	hs|2p11.2	TTGCCTGCAGTCTGAAGATTTTGCAACTTATTACTGTCAACAGTATTATAGTTTCCCTCC
A_21_P0000205	C2orf48	chromosome 2 open reading frame 48	0.0356655	0.00440629	1.93035	down	hs|2p25.1	AGATCTGCTGCTTTCAATCACACCCACTGCCTCTCATGCCGGAGTGGGGGAAATGGAACC
A_24_P137997	ZNF34	zinc finger protein 34	0.0356655	0.00440373	1.96434	up	hs|8q24.3	AGGCTTTACACAAAGTTCTAACCTTATCCAACATCAGAGAATTCACACTGGAGAGAAACC
A_23_P35609	UROS	uroporphyrinogen III synthase	0.0356781	0.00441561	2.51801	up	hs|10q26.13	AAATGCAGAAAAGCTTGCAGAATATATTTGTTCCAGGGAGTCCTCAGCACTGCCTCTTCT
A_23_P138089	MPZ	myelin protein zero	0.035813	0.00443423	3.7225	down	hs|1q23.3	GTTAGGGGTGGAGTCCGCCAAAGGCCCAAAGGTGATGGTCATCGAGATGGAGCTACGAAA
A_23_P32064	NSMF	NMDA receptor synaptonuclear signaling and neuronal migration factor	0.0358833	0.0044477	2.16529	up	hs|9q34.3	TTTGACTTCCGGTTGTATCGCCTGTGGAAGAGCCGCCAGCACTCGAAGCTGCTGGACTTT
A_24_P301629	ZNF155	zinc finger protein 155	0.0359355	0.0044577	2.09718	up	hs|19q13.31	CCTCAAGTATTTTGAATCATAAGAGACTCCACTGCCAGAAAAAACCATTCAAATGTGAGG
A_24_P148450	UBE2E3	ubiquitin-conjugating enzyme E2E 3	0.0359837	0.00447279	1.61313	up	hs|2q31.3	ATGAAGGTGGTGTGTTTTTTCTGGATATCACATTTTCATCAGATTATCCATTTAAGCCAC
A_33_P3364959			0.0361271	0.0044945	2.62928	down	hs|22q11.22	CTCCAGGCTGAGGACGAGGCTGATTATTACTGCTGCTCATATGCAGGTAGTAGCACTTTC
A_33_P3316456	NPL	N-acetylneuraminate pyruvate lyase (dihydrodipicolinate synthase)	0.0361313	0.00449853	4.64833	up	hs|1q25.3	AATACACCAGCTCATTTGGCTGCTCAGTCTAACTCTAGAATGGATGCTTTTGAATTCATT
A_33_P3332860	STX16	syntaxin 16	0.036195	0.00451658	2.50279	up	hs|20q13.32	GAGAGATTCGCCAGATTGTACAGTCCATTTCTGACCTGAATGAAATATTCAGGGACTTAG
A_33_P3414799	SH3BP2	SH3-domain binding protein 2	0.036195	0.00451413	3.7137	up	hs|4p16.3	GCGCTTTGTCATCATCCACAAACGCTGCGTCTACTACTTCAAGAGTAGCACCTCTGCCTC
A_21_P0002020			0.0362584	0.0045323	1.97727	down	hs|2p24.3	TTGAGGTGGAGCATGAGCTGCCCCTGAGCAGACAGAACAACACAAAGGGGCTGGGAATTG
A_23_P37068	TRAF3	TNF receptor-associated factor 3	0.0362958	0.00454088	8.10868	up	hs|14q32.32	AGAGAAGGTTTTCATTTTCATTTTTAAAGATCTAGTTAATTAAGGTGGAAAACATATATG
A_23_P77993	C1QL1	complement component 1, q subcomponent-like 1	0.0363215	0.00454605	1.47524	down	hs|17q21.31	CTGGATGGAGGCAAAGCACACGGCGGCAACAGCAACAAATACAGCACGTTCTCTGGCTTC
A_21_P0011456	PLA2G10	phospholipase A2, group X	0.0363998	0.00455782	2.32522	down	hs|16p13.12	GGCAGGAACTGTGGGTTGTGTTGGTCCCCGAACCCCCATCGCCTATATGAAATATGGTTG
A_33_P3335730	FLJ16171	FLJ16171 protein	0.0364054	0.00456243	4.676	down	hs|5q35.2	TGGTATTGTATGAGATCAGGCTGGATGAGAACTGATACTTGTAAATACACTTTTTAGACT
A_23_P63067	DAP3	death associated protein 3	0.0364054	0.00456193	1.92802	up	hs|1q22	GACTGCAGTTGGCTCTGGACCTGCATTAAAATGGGTTTCACTGTGAATGCGTGACAATAA
A_32_P16489	MRPL35	mitochondrial ribosomal protein L35	0.0364273	0.0045691	3.74895	up	hs|2p11.2	GGGAATTTGTATTCGGCAATAAAACCCAGAGTAAACTCTTAAGATAAAATGACGACGTCC
A_23_P356646	TEKT4P2	tektin 4 pseudogene 2	0.0364273	0.00456798	2.0554	down	hs|21p11.2	TCTCCAATAAACACTCCAATCTCCACACACACATCCCCCACAGGTGCTGAGAGGGGAGGG
A_24_P221198	MBLAC1	metallo-beta-lactamase domain containing 1	0.0364445	0.00457321	1.61496	down	hs|7q22.1	TCTAGTGAAGACAGAGTGCACCTGACACTGCCATCACATCGTCAGTATCACTGCCTGTCT
A_21_P0012069			0.0365032	0.0045845	1.73009	down	hs|2p16.1	GACCAAAAACACTGAGATGAGGAAGAGGTGTGGCAAAATGGCTTTGTTGTGGTGGAAGAT
A_21_P0001016	SRGAP2-AS1	SRGAP2 antisense RNA 1	0.0365461	0.00459383	3.06842	down	hs|1p11.2	CAATCACATGAGGATGGAGTGGCTCACCCTCAGTCAACAGGCCAGACTCAAGGGGTTCCT
A_24_P252996	FOLR3	folate receptor 3 (gamma)	0.0365482	0.00459605	3.021	down	hs|11q13.4	CCTGCAAAAGCAACTGGCACAAAGGCTGGAATTGGACCTCAGGGATTAATGAGTGTCCGG
A_23_P112429	RPL35	ribosomal protein L35	0.0365673	0.00460043	4.39158	up	hs|9q33.3	CTCTCTAAGATCCGAGTCGTCCGGAAATCCATTGCCCGTGTTCTCACAGTTATTAACCAG
A_33_P3282978			0.0365748	0.00460607	1.92572	down	hs|8q22.3	CTTGCCTGGAGAGACAACAGTTTAGGGGCTCTGCTGGTTCAAGAAGGACTGTGCAGGTAG
A_21_P0012280	VWF	von Willebrand factor	0.0365748	0.00461242	1.78656	down	hs|12p13.31	ATTTACGACACCTGCTCCTGTGAGTCCATTGGGGACTGCGCCTGCTTCTGCGACACCATT
A_23_P148807	CDC7	cell division cycle 7	0.0365931	0.00461942	1.95407	down	hs|1p22.2	ATGACAGCATATCAAACTTCCTATGGGAAAAAGTCTGGTGGGTGGTCAGCTGACAGATTT
A_33_P3293169	AMBRA1	autophagy/beclin-1 regulator 1	0.0365995	0.00463008	2.61453	up	hs|11p11.2	CACAGGAGGCCTTACATCAGGATATGCCTGAGGAGAGCTCTGAGGAGGATTCACTCAGGA
A_33_P3279162	NBPF6	neuroblastoma breakpoint family, member 6	0.0366625	0.00464733	3.3748	down	hs|1p13.3	AAGAAGACTCCCGTTCAGCAAGTGGAGACTGGCATTCAGATTCGCTGGCCCGCATGCTGA
A_23_P204364	NOP2	NOP2 nucleolar protein	0.0367189	0.00465999	3.06178	up	hs|12p13.31	GGCAGACTCAGAATTGTCCACTGTACCTTCTGTCACAAAGACCCAAGCTTCCTCCAGCTT
A_33_P3808371	LOC283911	uncharacterized LOC283911	0.0367189	0.00465766	2.10624	down	hs|16p11.2	TAATAATCAATAAAAACTGAGGGAACTCAGAGACCGGTGCTGGTGCAGGTCCTTGGTATG
A_33_P3420446	LRRD1	leucine-rich repeats and death domain containing 1	0.0367189	0.004661	1.4797	up	hs|7q21.2	TAACTGCTGCTGCTTTAAGAGATCAACTAATTCGAGCACTAACTATGATAGGAGCATATG
A_23_P9362	PSMB7	proteasome (prosome, macropain) subunit, beta type, 7	0.0368001	0.00467526	2.96436	up	hs|9q33.3	TCCTCACTGAGAAAATCACTCCTCTGGAGATTGAGGTGCTGGAAGAAACAGTCCAAACAA
A_33_P3350643	LMX1B	LIM homeobox transcription factor 1, beta	0.036975	0.00470346	1.76753	down	hs|9q33.3	TAATAACTTGTCATTGTTAAATTATTTATTAGCGTTTACCACACCACCACCCCCACCCTG
A_33_P3302344	LOC100128320	uncharacterized LOC100128320	0.0370718	0.00472174	1.90381	down	hs|10q24.1	TCCAGTTCCATCATTCATTCATTCATTCATTCATTCAACAAATGCTTGGCGAGTGGCTGA
A_23_P410859	ZSWIM6	zinc finger, SWIM-type containing 6	0.037113	0.00472899	2.63652	up	hs|5q12.1	CAAGCCTTAGCATTAAGAATATACAATATGCCGGAATTGGGGTTCGTGCCTCCTAGCCTA
A_24_P934563	MTCH2	mitochondrial carrier 2	0.0371268	0.00473274	4.43996	up	hs|11p11.2	CAGGAGTAACCCCCTTCTTTAAGAGCCAAGTATTTGCCAGTGCTTAAATTACACCATACC
A_33_P3289246			0.0372434	0.00474962	3.39461	down	hs|14q32.33	ATCTGCAAATGAACAGTCTGAGAGCTGAGGACACGGCCTTGTATTACTGTGCAAAAGATA
A_23_P167129	HHIP	hedgehog interacting protein	0.0372458	0.004754	2.2617	down	hs|4q31.21	AGCATGTCGTCATGGAGGTGTCTGTGTTAGACCGAACAAGTGCCTCTGTAAAAAAGGATA
A_33_P3365134	PPP1R13B	protein phosphatase 1, regulatory subunit 13B	0.0372458	0.00475594	1.69062	down	hs|14q32.33	ATAGTGTGGTGAAGAAAAGTGAACGCCCTTGTAGAGCAGCCCGACCACAGGAGCATGGCC
A_23_P90804	MAP4K4	mitogen-activated protein kinase kinase kinase kinase 4	0.0373164	0.00476696	4.22548	up	hs|2q11.2	CTAGGTTTAGTCAGAGCTTTCACAAGTAATAACCTTTCTGTATTAAAATCAGAGTAACCC
A_33_P3347707	NOVA2	neuro-oncological ventral antigen 2	0.037335	0.00477433	3.97934	down	hs|19q13.32	CAGGGCCCAGGTCTGTGTGATATCTGTATATATTGCATTTTGTTGATTTTAATAGAAAAC
A_24_P159635	LIMD2	LIM domain containing 2	0.037335	0.00477536	4.37838	down	hs|17q23.3	CACAGGACCCCTCTGATATAAATGATCCCTTTTATTGTAAGTAATGCGCAACACTGGCCT
A_23_P101905	APC2	adenomatosis polyposis coli 2	0.0373444	0.00478058	2.09199	down	hs|19p13.3	TAAGGACGACACCGTCAGCTGTCCGACTCGCACACATTTAATAAACTGAGCTCTTGCATT
A_21_P0009319	LOC101929494	uncharacterized LOC101929494	0.0374541	0.00479664	1.52825	down	hs|17q12	TTCAGCTCCAAGTCTGGCCTCTCCTCCCAGCAAGCAGCCATTACAGAAACTGAGGCTTGG
A_24_P361006	NDUFA9	NADH dehydrogenase (ubiquinone) 1 alpha subcomplex, 9, 39kDa	0.0374749	0.00480131	2.46747	up	hs|12p13.32	TAAACAACCAGTATATGTCGTAGATGTATCCAAAGGAATTGTTAATGCAGTTAAGGATCC
A_23_P83073	HIATL1	hippocampus abundant transcript-like 1	0.037551	0.00482976	5.06519	up	hs|9q22.32	AAACAACTCAAGCATTCTGGTGGCAACATAGAGATTGTAGGCTGCTTCTAAGAAAGTTAT
A_33_P3396886	C11orf52	chromosome 11 open reading frame 52	0.037551	0.00483127	2.05644	down	hs|11q23.1	TAAACTCCAAAGCTGAAGGGGAGGTGCTCCGGAAAAGCATTCTGAGCTTTTACATTCAGA
A_32_P219148	lnc-LONRF1-2	lnc-LONRF1-2:1	0.037551	0.00481863	2.96356	down	hs|8p23.1	TCCCCGTCCACGTTACCGCATTCAGAGCTTGGGTCACCTGGACACTGAACTCAGGTGAAT
A_33_P3735771	lnc-RP1-241P17.4.1-3	lnc-RP1-241P17.4.1-3:1	0.037551	0.00482681	1.95796	down	hs|Xq23	GATTTGCATATGTTGAGTTGTCCTTGCATCTCTGGTATAAAACCTACTTGATTATGGTGT
A_32_P76627			0.037551	0.00483122	1.99229	down	hs|17p11.2	CTCTGGCACACCATGCAGAACCTGGAGATTGAGCTGCAGTCCCAGCTCAGCATGTTAGGA
A_33_P3347932	HSF1	heat shock transcription factor 1	0.037551	0.00482282	1.46128	up	hs|8q24.3	TTGGATTTTTACACAACTGTCCCGTTCCCCGCTCCACAGAGATACACAGATATATACACA
A_33_P3220929	JOSD2	Josephin domain containing 2	0.037551	0.00481489	1.45431	up	hs|19q13.33	TCAACAACGTTCTGCAGCAGCAGCTCTTTAGCCAGGAGGCTGCCGATGAGATCTGCAAGA
A_21_P0004928	lnc-NT5DC1-4	lnc-NT5DC1-4:1	0.0375891	0.00485024	5.04227	down	hs|6q22.1	CAAGCTAAGGGATTGAAACTTCAACCAATCAAAGGGGACTTTCTCCTAAGCAAAAATGAG
A_21_P0008485	LINC01550	long intergenic non-protein coding RNA 1550	0.0376562	0.00486305	2.27315	down	hs|14q32.2	AAATAACACTGAAATTGTGGGAAGATGGGATGGTAAGAACAAAGTCTGTCTCTGGAAGCA
A_23_P107587	NPC1	Niemann-Pick disease, type C1	0.0376654	0.00486627	3.91241	up	hs|18q11.2	ATTTCTCCCTGTCTTACTCAGTTACATAGGGCCATCAGTAAATAAAGCCAAAAGTTGTGC
A_23_P23266	BLZF1	basic leucine zipper nuclear factor 1	0.037741	0.00488009	1.72511	down	hs|1q24.2	TTCTGACCTCAATTCTAAAGTAATTGTAGTAGGGAGCTGGAGGACTTTCTTTCCCTTTAT
A_33_P3366039	RPL29	ribosomal protein L29	0.0379694	0.00492382	3.04254	up	hs|3p21.2	TATCAAGAAAGCCTGATCACAAAGATACGAATCTCTTAAGGGGGTCGACCCCAAGTTCCT
A_23_P102242	MARCH7	membrane-associated ring finger (C3HC4) 7, E3 ubiquitin protein ligase	0.038033	0.00493627	3.77631	up	hs|2q24.2	GGAGACCATAACAGGACATTTGATATTGCCTAACTTCATATAAGACAGATGGATGATCTG
A_24_P311604	PACRGL	PARK2 co-regulated-like	0.0380421	0.0049395	2.70778	up	hs|4p15.31	GGATGATGAAGTGTTTGAAAGAGGATTGAATGCTCTAGTTCAGCTAAGTGTCGTTGTTGG
A_23_P163467	C15orf52	chromosome 15 open reading frame 52	0.0380574	0.00494352	1.60935	down	hs|15q15.1	TTGGAGTTGGACTCTGTCTTAACAGTAGCGTGGCACACAGAAGGCACTCAGTAAATACTT
A_33_P3289034	PKD2L1	polycystic kidney disease 2-like 1	0.0380722	0.00494751	1.80392	down	hs|10q24.31	ATTGATGCTGTAGGCTCAAAGCTGAAAATGCTGGAGAGGAAGGGGTGGCTGGCTCCCTCC
A_24_P212443	UBE3C	ubiquitin protein ligase E3C	0.0381002	0.00495502	5.31316	up	hs|7q36.3	TGCACTACATGATTCACAATGGGTATTATAGGTCTCTATATTTGTTGATTAACAGCAAGC
A_21_P0014015	CNP	2',3'-cyclic nucleotide 3' phosphodiesterase	0.0381326	0.00496356	2.44676	down	hs|17q21.2	GTCTGGAAATCAAAATCACAGATACTCCACTCCTCTTTGTGTCTTCCAGCCCCATAATGT
A_21_P0013318	CRCP	CGRP receptor component	0.0381448	0.00496915	2.32877	up	hs|7q11.21	CACCAGAGTCCTGAGATTGTCAGAGAATTTCTCACAGCAATGAAAAGCCACAAGTTGACC
A_23_P307844	PHYHD1	phytanoyl-CoA dioxygenase domain containing 1	0.0381448	0.0049713	2.85295	down	hs|9q34.11	AGTGGTGACAAGATTCGATTCTTCTTTGAGAAAGGCGTTTTTGATGAGAAAGGAAATTTC
A_23_P11984	SLC6A9	solute carrier family 6 (neurotransmitter transporter, glycine), member 9	0.0381448	0.00497124	3.30768	down	hs|1p34.1	GCCATCATGTACATCTACGGGCACCGGAACTACTTCCAGGACATCCAGATGATGCTGGGA
A_23_P654	ZBTB17	zinc finger and BTB domain containing 17	0.0382201	0.00498729	2.1828	down	hs|1p36.13	TGACTCCTGTGGGGACAAGTTTCTGGATGCCAACAGCCTGGCTCAGCATGTGCGAATCCA
A_33_P3238484	DIP2C	DIP2 disco-interacting protein 2 homolog C (Drosophila)	0.0382478	0.00499297	3.12297	up	hs|10p15.3	TGCAGTTGCGACGGGCACGTCCTACTATGGCCTCTCTGGCATGACCAAGAACACCTTTGA
A_23_P42331	HMGA1	high mobility group AT-hook 1	0.0383022	0.00501085	6.27017	up	hs|6p21.31	GGTTCCATTTTTCCTCTGTTCACAAACTACCTCTGGACAGTTGTGTTGTTTTTTGTTCAA
A_33_P3378659	TARP	TCR gamma alternate reading frame protein	0.0383022	0.00501047	2.07725	down	hs|7p14.1	AAACACCTCTGCATATTACATGTACCTCCTCCTGCTCCTCAAGAGTGTGGTCTATTTTGC
A_33_P3270315			0.0383022	0.005007	1.82088	up	hs|12q24.32	CATCATACGGCGGTCAGGTCCATCATACGGCGGTCAGGTCCATCATACGGCGGTCAGGTC
A_33_P3377691	C4orf46	chromosome 4 open reading frame 46	0.0383238	0.00502434	1.366	down	hs|4q32.1	GGGACAGATGGATGGGCAAAGAATAGTTTTGTTTAACATATTAGGTCATAGTTCTTGATT
A_23_P112397	FBXW5	F-box and WD repeat domain containing 5	0.0383238	0.00502742	1.57453	up	hs|9q34.3	GGCTTTTTCCCGAGCGGGAGAGGTGGAGATGCTTATAGCAGTTACGCCTTAGGAAGGGGA
A_33_P3372332	CYBA	cytochrome b-245, alpha polypeptide	0.0383302	0.00504327	4.68456	up	hs|16q24.3	TGGTGAAGCTGTTCGGGCCCTTTACCAGGAATTACTATGTTCGGGCCGTCCTGCATCTCC
A_23_P52402	PITRM1	pitrilysin metallopeptidase 1	0.0383302	0.0050432	2.64165	up	hs|10p15.2	GCGCAAAACTCAGCCACAATGGGATTTTCACCCTTTACTCTTACAGGGACCCAAATACAA
A_23_P41541	PRMT9	protein arginine methyltransferase 9	0.0383538	0.00505068	2.45007	up	hs|4q31.23	GTATTTTTGGACCTATCCTCATTGCCCTGTATACCTTTAAGCAAGCCAGTGGAACTCTTA
A_33_P3245709	RALGAPB	Ral GTPase activating protein, beta subunit (non-catalytic)	0.0384682	0.00507141	3.69006	up	hs|20q11.23	GAGCCAGAGTTTTATACTTCACTTTTCCAGGAGGTTGGACTCAAGAACTGCAGTTCTTAG
A_21_P0013646			0.0384682	0.00507083	1.71265	up	hs|9q13	GAAGACCACAATGGAAGACAAAGGCTTCTAAAGTATACGCCACAGCACATCCATTGTGGA
A_23_P90143	RPL13A	ribosomal protein L13a	0.0385398	0.00509122	2.62231	up	hs|19q13.33	TACCAGGCAGTGACAGCCACCCTGGAGGAGAAGAGGAAAGAGAAAGCCAAGATCCACTAC
A_33_P3531857	DARS	aspartyl-tRNA synthetase	0.0385431	0.00509581	5.33722	up	hs|2q21.3	GGAGCTCAAAGAATACATGATCCTCAACTGCTAACAGAGAGAGCTTTACATCATGGAATT
A_23_P252145	C1GALT1	core 1 synthase, glycoprotein-N-acetylgalactosamine 3-beta-galactosyltransferase 1	0.0385431	0.00509413	4.23321	up	hs|7p22.1	ATATGTCTATATATATGAGGAACTTGTGTTTTTTAAATGGTGGCCAGGTAGAGGAACTAG
A_23_P97021	AGO3	argonaute RISC catalytic component 3	0.0385699	0.0051035	3.99547	up	hs|1p34.3	AGCCAACTGCTTTTTGTGCGGTCTCCTATAGGAAGTATCGCAATTGTCTTGTTTTCATTT
A_23_P209499	PAX3	paired box 3	0.038639	0.00511472	6.45159	up	hs|2q36.1	GGTAGGCACAAATACATTCCTTTTAGAGTTAAGAACTATGACGTAGCGAGTTAGTGAGAC
A_23_P8913	CA2	carbonic anhydrase II	0.0386784	0.00512618	1.68407	down	hs|8q21.2	GGCTGGTTGGTGCTTTGTTTATGGTAGTAGTTTTTCTGTAACACAGAATATAGGATAAGA
A_33_P3373985			0.0386935	0.00513026	6.04812	up	hs|2p13.1	AAGACCGGGAAAACCACCACAACTCTGGGAAGGAAACCAAGGGGAAGACCCAAAAAACTG
A_23_P391764	RAPGEF1	Rap guanine nucleotide exchange factor (GEF) 1	0.0386961	0.00513269	2.74557	up	hs|9q34.13	CCAATTTACAAACCGGTGGTTTTCTGGTTTGGTTTTGTTTTCTGCTTTTACTTCCATCTC
A_23_P158533	DEAF1	DEAF1 transcription factor	0.0387384	0.00515289	3.70885	up	hs|11p15.5	CCGTTTCCAGAAGCTGCGTTGCCAACGTCACATCCCAAAATAGTGTTGACATCCCTGCCT
A_33_P3250289	MAPK8	mitogen-activated protein kinase 8	0.0387384	0.00515283	1.97068	up	hs|10q11.22	TTGCACTTTGAAGATTCTTGACTTCGGTCTGGCCAGGACTGCAGGAACGAGTTTTATGAT
A_19_P00316063	LINC00963	long intergenic non-protein coding RNA 963	0.0387505	0.00515658	2.45145	up	hs|9q34.11	CAGACTTGCCAAAATGCTCAGCGCAGGCCTCGTCGGCAACTGCAGACAAGCAGAGGCAGC
A_24_P327815	STIP1	stress-induced phosphoprotein 1	0.0388065	0.00516822	2.25973	up	hs|11q13.1	CACCAAACTCCTGGAGTTCCAGCTGGCACTCAAGGACTGTGAGGAATGTATCCAGCTGGA
A_33_P3245066	SLC35E2B	solute carrier family 35, member E2B	0.0388791	0.00518416	3.105	up	hs|1p36.33	GCTTCTCACCTGGGAAATACAAAAATAGCCCCTCCTGAAGATAAAATCATTCAGAAACAG
A_33_P3230488	RPS6KB2	ribosomal protein S6 kinase, 70kDa, polypeptide 2	0.0388791	0.00518273	2.35886	down	hs|11q13.2	TGCGTATGAAAGTGTGTGTCTGCTGGGGCAGCTGTGCCCCTGAATCATGGGCACGGAGGG
A_33_P3225046	CD34	CD34 molecule	0.0388791	0.00518321	1.36682	down	hs|1q32.2	TCTTGGGCATCACTGGCTATTTCCTGATGAATCGCCGCAGCTGGAGCCCCACAGGAGAAA
A_33_P3811287	HUWE1	HECT, UBA and WWE domain containing 1, E3 ubiquitin protein ligase	0.038969	0.00520178	5.06792	up	hs|Xp11.22	TGACATCGATGATCTGAAATCCAACACTGAATACCACAAGTACCAGTCCAACTCTATTCA
A_23_P106844	MT2A	metallothionein 2A	0.038969	0.00520244	2.84467	down	hs|16q12.2	CAACCCTGACCGTGACCGTTTGCTATATTCCTTTTTCTATGAAATAATGTGAATGATAAT
A_24_P4054	TRIP6	thyroid hormone receptor interactor 6	0.0390263	0.00521691	3.55297	up	hs|7q22.1	GAGACTGTGAGAATTGTTGCTCTGGATCGAAGTTTTCACATTGGCTGTTACAAGTGCGAG
A_23_P419764	CCDC149	coiled-coil domain containing 149	0.0390263	0.00521849	2.12931	down	hs|4p15.2	AGGTGGTGGTGAATATATGAGGACATATTGGCCTTTTGCTATCCTTCCTGCTATGCCTGA
A_33_P3383226	GP9	glycoprotein IX (platelet)	0.039097	0.00523004	1.66449	down	hs|3q21.3	AAGCCTGGTCAGCCCAAACCACCAGAAGCCCAGAATAAACTGGCAGCTCAGCTGTTTTAT
A_24_P82106	MMP14	matrix metallopeptidase 14 (membrane-inserted)	0.0392092	0.00524927	2.17972	down	hs|14q11.2	GGACTGCCAAGCCACCCTAAGACCTTGGGAGGAAAACTCAGAGAGGGTCTTCGTTGCTCA
A_24_P375849			0.0392297	0.0052586	3.30671	up	hs|5q23.1	AAGAAGCTCTGCAACAAGATAGCAGGCTATGTCACACATCTGATGAAGCGGATTCAGAGA
A_33_P3286980	USP17L1	ubiquitin specific peptidase 17-like family member 1	0.0392297	0.00525524	3.87013	down	hs|8p23.1	ATTCCTGCAAGAGCAAAACAAAACGAAGCCTGAGTTCAACGTCGGAAAAGTCGAAGGTAC
A_33_P3305105	VWA5A	von Willebrand factor A domain containing 5A	0.0392297	0.00525785	1.70241	down	hs|11q24.2	CCTGCCCTACACACTCAGCATGGTCGCCACCATAGATTCCCAGCATGGCATTGAGAAGGT
A_32_P120638	INTS4	integrator complex subunit 4	0.0392694	0.00527797	2.17164	up	hs|11q14.1	GCTGTACTAATGTTTCAACCAAAGAAGGGATTCATCTTGCATTGGTGGAGCTGCTGAAAA
A_24_P82493	DCAKD	dephospho-CoA kinase domain containing	0.0392694	0.00527312	4.47472	up	hs|17q21.31	GGACCACGGGAAATCATGTTGGACCAAGGGTTTCCATGTTCAAACAGTCAACAAGGCCCT
A_33_P3408203	TGFA	transforming growth factor, alpha	0.0392694	0.00527676	1.74516	down	hs|2p13.3	CCTTGGTGGTGGTCTCCATCGTGGCCCTGGCTGTCCTTATCATCACATGTGTGCTGATAC
A_23_P87011	TAGLN	transgelin	0.0393786	0.00529526	4.02588	down	hs|11q23.3	ACCCGTGTGGTACCTTCAGCCCTGGCCAAGCTTTGAGGCTCTGTCACTGAGCAATGGTAA
A_33_P3270203	DIS3L2	DIS3 like 3'-5' exoribonuclease 2	0.0395129	0.00531757	1.87455	up	hs|2q37.1	ACTGTTTAGGAAATACGCCCTGTTTTCTCCCTCAGACCACCGAGTGCCTAGAATTTATGT
A_23_P134809	NSMAF	neutral sphingomyelinase (N-SMase) activation associated factor	0.0396461	0.00534616	2.67084	up	hs|8q12.1	TACACTGTAAGGCAGATGATCGTCCCCGTATGATGATTGTCAGAAGACAGGACTAAGTAG
A_24_P658413	MUC12	mucin 12, cell surface associated	0.039719	0.00535813	4.6418	down	hs|7q22.1	GCTCCACAACCTCAGTTCTTCTTGGAGAATCTACGACCTCACCCATCAGTTCAGGCTCAA
A_23_P101642	PTPRH	protein tyrosine phosphatase, receptor type, H	0.039719	0.00536027	1.79206	down	hs|19q13.42	TCTGAGGCAGGAAGGAATTTGGGTCTGGAGTTCTGGCTACTTGAGGACCAAAGGCAGGAA
A_33_P3316052	CA5B	carbonic anhydrase VB, mitochondrial	0.0397318	0.00536413	4.39422	up	hs|Xp22.2	TCCATGATAGTATTGACCTCTTTGTGAGCAATGGCATGGAACTCATTGATCTTAACTTTT
A_33_P3213617			0.0397486	0.00537068	2.79873	down	hs|7q34	TTTCAGTATTATGAGGAGGAAGAGAGACAGAGAGGCAACTTCCCTGATCGATTCTCAGGT
A_33_P3390546			0.0397962	0.00537925	2.04393	down	hs|1q32.1	GGCAGCTTTTACCCATTGTTTCCTAAATCCAGCCTCCTCCTGCTCACGGTCTTCCAGTGA
A_24_P269619	DECR1	2,4-dienoyl CoA reductase 1, mitochondrial	0.0398268	0.00538612	3.85248	up	hs|8q21.3	CTCAAACTGGAAATAAGGTTCATGCAATTCAGTGTGATGTGAGGGATCCTGATATGGTTC
A_24_P316939	LRRFIP1	leucine rich repeat (in FLII) interacting protein 1	0.0398275	0.00539191	2.39774	up	hs|2q37.3	AAGGGGAAATGTTACAGTGTTGGGACTTCCTTTCATGGCAGAATCTACAATTTGAGCGAC
A_23_P215778	DUS4L	dihydrouridine synthase 4-like (S. cerevisiae)	0.0398275	0.00539205	4.03028	up	hs|7q22.3	TTCAAGGCAGGAAAAAAGGGTATTTAATGCTCTGTCAAGCACATCAGCAATCATAGATTA
A_33_P3338011	ZNF480	zinc finger protein 480	0.0398304	0.0053946	2.6128	up	hs|19q13.41	GGCAAGGCCTTTAGTCGCATTTCATACCTAGCACAACATTGGACAATTCATATGGGATAG
A_23_P217015	SET	SET nuclear proto-oncogene	0.0399772	0.00542752	3.23201	up	hs|9q34.11	TCAAATGGAAATCTGGAAAGGATTTGACGAAACGTTCGAGTCAAACGCAGAATAAAGCCA
A_33_P3238415	GSG1	germ cell associated 1	0.0399772	0.00543172	1.86797	down	hs|12p13.1	AGGGGCCAGCCAGGAGCTGAAAGAAGCAGTTAGGTCATCTGTAGAGGAAGAGCAGTGTTA
A_33_P3243429	GPR152	G protein-coupled receptor 152	0.0399772	0.00543384	1.44934	down	hs|11q13.2	TCCAGACCCCTGCACCTGCTGCCAGTTCTGTGCCCAGTCCCTGTGATGAAGCTTCCCCAA
A_33_P3355954			0.0400266	0.00544514	3.90046	down	hs|4q35.1	TGTGAGTGAAACGTTTGGAATACTGTCCCCTGTGAGTGAAACGTTTGCAAGACTGTGCCC
A_24_P140391	PIGY	phosphatidylinositol glycan anchor biosynthesis, class Y	0.0400274	0.00545053	4.44782	up	hs|4q22.1	AATATGATACCACAGGCAGCTAGGATGACACGTCAAAGTAAGAAGCAAGAAGAAGTGGAG
A_24_P417162	TBL1X	transducin (beta)-like 1X-linked	0.0400274	0.00545698	4.55849	up	hs|Xp22.2	AAAGCTTATGTTTCTTGTCAAATGCAGAAATGTTCCTTCCGCCACTCACTGAAGTTTTGC
A_19_P00801823	XLOC_l2_014645		0.0400274	0.00545515	1.74702	down	hs|8q24.13	GAGAACTCCCCACACCAAATTGCTGTTGCAGGCACACATGCACTCTTGCGCTTATCAACC
A_23_P34597	CDA	cytidine deaminase	0.0401111	0.00547146	2.00145	down	hs|1p36.12	AGAATGCCCACTGCCTGTAACAGCCACCTGGAGAACTTCATAAAGATGTCTCACAGCCCT
A_33_P3218768	UPF2	UPF2 regulator of nonsense transcripts homolog (yeast)	0.0401896	0.00548433	3.93039	up	hs|10p14	CATAGTAGATGCTTTCCTACAGCAGTTACCCAACTGTGTCAACCGAGATCTGATAGACAA
A_23_P152791	SLC16A6	solute carrier family 16, member 6	0.0401968	0.00549034	3.5296	up	hs|17q24.2	GAGATATGTAGAAAGACTCTTTGGTTCACATTCCGATATTAAAATAGTGACATGAACTGG
A_24_P178093	TOMM40	translocase of outer mitochondrial membrane 40 homolog (yeast)	0.0401968	0.00548846	1.86894	up	hs|19q13.32	GTTCCCTGTACTGGTAGGTGACATGGACAACAGCGGCAGTCTCCACGCTCAGGTCATTCA
A_21_P0010506	TNFRSF14	tumor necrosis factor receptor superfamily, member 14	0.0402069	0.00549968	3.78363	up	hs|1p36.32	TTAGGCCAAGTGTGGAGAAATCAATGATGTTGACGATGAGGCTCCCTGAGAGAAATCACA
A_33_P3239864	ANKDD1A	ankyrin repeat and death domain containing 1A	0.0403457	0.00552935	2.32854	down	hs|15q22.31	CTCACCCAGGTAGCCAGGCCCTCCCAAGACTGCGGTCGGCTCTTGGCTGCTGAGCCATAG
A_33_P3403773	ZNF569	zinc finger protein 569	0.0403457	0.00552951	2.00901	down	hs|19q13.12	CCTTTTGGGATGTGGGAAAGGTTTGGTGGGAGTTGTTATATTTATCTGTAATATTTCTTT
A_24_P273666	GNAS	GNAS complex locus	0.0403796	0.00553788	3.40767	up	hs|20q13.32	CCCCGAGTGATTTTGCGAAACCCCCTTTTCCCTTCAGCTTGCTTAGATGTTCCAAATTTA
A_23_P217068	RPL12	ribosomal protein L12	0.0403835	0.00554135	2.40949	up	hs|9q33.3	GATGACATCAACAGTGGTGCTGTGGAATGCCCAGCCAGTTAAGCACAAAGGAAAACATTT
A_23_P83110	CDK5RAP2	CDK5 regulatory subunit associated protein 2	0.0403932	0.00554907	2.77344	up	hs|9q33.2	TTTTGCAGCTGAGCAAGCGCCAGGAAAAAGTCATCTTTGATCAATTGGTCGTAACCCACA
A_23_P300124	SMCR8	Smith-Magenis syndrome chromosome region, candidate 8	0.0403932	0.00554707	5.44635	up	hs|17p11.2	CTGCACTGGCTATCTTTGTCCCCAGCTATGGCTGCTACGCTAAGCCCGTGAAACATTGGG
A_24_P68311	SYNE2	spectrin repeat containing, nuclear envelope 2	0.0404177	0.00555461	6.60828	up	hs|14q23.2	CAATGCGCCACCTATGAGTCTGTCAATGTGACCGATTTTAAGTCAAGTTGGAGAAATGGG
A_24_P92472	CFI	complement factor I	0.040424	0.00555827	6.61774	down	hs|4q25	AGTTAAAAACAGAATGCACATTCGAAGGAAACGAATTGTGGGAGGAAAGCGAGCACAACT
A_33_P3254708	ARHGAP40	Rho GTPase activating protein 40	0.0404588	0.0055715	1.86884	down	hs|20q11.23	ACCTCAGCCCTGGTTCCAAGGGTCAAGAAGACAGTGAGGACATGGACAGCCTCCTTCTAC
A_23_P120710	TTC3	tetratricopeptide repeat domain 3	0.0404706	0.00558147	4.17422	up	hs|21q22.13	TCGTTCTGTGTTTGATATTTGTGTAAAGTATGCATGCAGTCTTGTACTGTGACCTAAGAA
A_23_P77980	SLC4A1	solute carrier family 4 (anion exchanger), member 1 (Diego blood group)	0.0404706	0.00558092	1.8078	down	hs|17q21.31	TCCTGCTGCCGCTCATCTTCAGGAACGTGGAGCTTCAGTGTCTGGATGCTGATGATGCCA
A_33_P3317937	KRTAP20-1	keratin associated protein 20-1	0.0404853	0.00558785	1.86957	down	hs|21q22.11	ATGATTTACTACAGCAACTATTATGGTGGCTATGGGTATGGTGGGCTTGGCTGTGGCTAT
A_23_P405148	MFF	mitochondrial fission factor	0.0404873	0.00559212	2.60475	up	hs|2q36.3	TGTATTCAATTACTGTAGCTTTCTGGCTGCTTAATAGCTGGCTCTGGTTTCGCCGCTAGA
A_23_P151209	CSRNP2	cysteine-serine-rich nuclear protein 2	0.0405147	0.00560173	4.31683	up	hs|12q13.12	TTAGCATTAACTGTCTTGTCAAGCGAAAGGCCTTCTCTACAACCTAGTCCATCTCACTTC
A_33_P3342802	LOC649294	uncharacterized LOC649294	0.0405147	0.00560282	2.07626	down	hs|8p23.1	ATGATTTGGAGGTGGTGGGAAAACCGAGGCTGCTCAAAACTCGTGGAGAATTCTGCCTGC
A_23_P76705	TUBGCP3	tubulin, gamma complex associated protein 3	0.0405706	0.00561491	2.17243	up	hs|13q34	TACATCACATTTGAGGTGCTTGAATGTTCTTGGGATGAGCTTTGGAACAAAGTCCAGCAG
A_33_P3305840	SRSF7	serine/arginine-rich splicing factor 7	0.0405717	0.00561857	3.42654	up	hs|2p22.1	AGTGTGGCGAAAAGGGACATTATGCTTATGATTGTCATCGTTACAGCCGGCGAAGAAGAA
A_23_P429560	SSH1	slingshot protein phosphatase 1	0.0405717	0.00562077	3.11422	up	hs|12q24.11	GCTTTTTATTTTTAAAACACACGAATGACCAAGGCTTGTTCCAGGGAATAATGCTCTGTC
A_24_P99838	ZNF223	zinc finger protein 223	0.0405717	0.00562318	2.70313	up	hs|19q13.31	AAACCATTCAAATGTGAGGATTGTGGAAAGAAGCTTGTATACCGGTCATACCGTAAAGAC
A_23_P48561	EFS	embryonal Fyn-associated substrate	0.0405717	0.00563035	1.72016	down	hs|14q11.2	GGACACACACTACGAAAAGGATGCCTTTAGGGTTTGGGGGAGATTTTACTCCTTTCTTCA
A_21_P0011047			0.0406089	0.0056455	5.24832	up	hs|12q14.2	TATATGCAAAGAATGGCAAGTGTACGAGCTGTGCCCAATCTTGAAATCAACCCCTACCAG
A_23_P141142	QRICH2	glutamine rich 2	0.0406089	0.00564773	2.3328	down	hs|17q25.1	AGTTTGATGCCACCACGGAGCAGCTGAACCACATGATGCAGGAGCTGGTGGCCAAGATGA
A_33_P3324004	CCL15	chemokine (C-C motif) ligand 15	0.0406089	0.00564862	1.74186	down	hs|17q12	TGAAGCCCTACTCAATATAATAATAAAGAGACAAAAGAGGCCAGCCACCCACCTCCAACA
A_24_P11315	OLFML3	olfactomedin-like 3	0.0406907	0.00567314	2.93287	down	hs|1p13.2	TACGGCTTGACAGCAGACACCTACATCGACCTGGCAGCTGATGAGGAAGGTCTTTGGGCT
A_23_P139143	STX3	syntaxin 3	0.040727	0.00568477	6.04042	up	hs|11q12.1	GGAGAATAAAATGAGAACTCTGGAGTGAGCTAAATTGATCCCAATTAAGTTTTTCTGCTT
A_24_P83787	DISC1	disrupted in schizophrenia 1	0.0408632	0.00571396	2.53276	up	hs|1q42.2	ATCCCTCAACTTGTCACTTAAAGAAATCACTACTAAGGTGTGTATGAGTGAGAAATTCTG
A_33_P3369266			0.0409835	0.00573455	2.57048	up	hs|9p24.3	AACTTACTCAAGGTCACAGCATTTTAAACCCAAGTGAAATCTCCTAGGCCCTTCATGCCA
A_23_P107432	FLJ35934	FLJ35934	0.0411101	0.00577199	3.05764	up	hs|17p11.2	TTACCTGAAAGCCTCTCAAAGAAATCAATCATACTCACACCTCCTTTTTGAATTTCTGGC
A_23_P160631	CCT3	chaperonin containing TCP1, subunit 3 (gamma)	0.0411101	0.00577364	3.30119	up	hs|1q22	GTGAGACGGGTACTTTGGTGGACATGAAGGAACTGGGCATATGGGAGCCATTGGCTGTGA
A_23_P119130	RPS19	ribosomal protein S19	0.041133	0.00578289	3.80045	up	hs|19q13.2	AGACGTGAACCAGCAGGAGTTCGTCAGAGCTCTGGCAGCCTTCCTCAAAAAGTCCGGGAA
A_33_P3250887	SYCE3	synaptonemal complex central element protein 3	0.041133	0.00578349	1.55727	up	hs|22q13.33	ATGGAGAAGAACTGGCAAGAGCTGCTGCATGAGACCAAGCAAAGGCTGTAGGCCCCACTG
A_23_P168864	ZNF16	zinc finger protein 16	0.041133	0.00578073	1.6145	up	hs|8q24.3	CTGAAGCCCCATGAATGTAACCAGTGTGGTAAAGCCTTCAACCGAAGCTCAAATCTCATT
A_19_P00322793	LINC00963	long intergenic non-protein coding RNA 963	0.0411794	0.00579446	2.63957	up	hs|9q34.11	ATTCTCCAGACTTGCCAAAATGCTCAGCGCAGGCCTCGTCGGCAACTGCAGACAAGCAGA
A_24_P229531	NABP1	nucleic acid binding protein 1	0.0411881	0.00580011	4.53938	up	hs|2q32.3	ATTCGGTTGACCAGAGGGTATGCATCCATGTGGAAAGGATGTCTGACACTTTATACTGGA
A_24_P391868	CPLX2	complexin 2	0.0411881	0.0057998	2.08018	down	hs|5q35.2	CACACAACACACAAGGGAGAGAACCCCCAGATGAGAAAATAGGAAGGAGCAATCATTTGT
A_33_P3292829	SCYL2	SCY1-like 2 (S. cerevisiae)	0.0412692	0.00582663	5.62779	up	hs|12q23.1	CAACCTTTGCAAATCTTATAGACTACCCATCCATGAAAAACGCTTTGATACCAAGAATTA
A_33_P3256267	PTAR1	protein prenyltransferase alpha subunit repeat containing 1	0.0412692	0.0058218	3.569	up	hs|9q21.12	TTCTACCTTCAGCATCACTTAAATGGTAGGTTTCCTCACAGCATGACCCAGTTGTCACCT
A_33_P3239298	PRODH	proline dehydrogenase (oxidase) 1	0.0412692	0.00582708	2.07283	down	hs|22q11.21	TGAGAGGACACGAGCATCAGCCATGGTTCCAGCCAAGCCCCAGTGACGTCTCCCAGTCCT
A_32_P47754	SLC2A14	solute carrier family 2 (facilitated glucose transporter), member 14	0.0412692	0.00582395	1.61312	up	hs|12p13.31	TTCACGTCAACTTCTGGCTCCTCAGTTTGGCAGTAAGGCAGGGAAGTTGTTTTCCTATTT
A_23_P2397	RASSF3	Ras association (RalGDS/AF-6) domain family member 3	0.0412772	0.00583043	6.85907	up	hs|12q14.2	CTGCTCAAAAAGTTTCTCGTGACTGAGAGCCCTGCCAAGTTTGCACTTTATAAGCGTTGT
A_33_P3309999	DCAF12L2	DDB1 and CUL4 associated factor 12-like 2	0.0413099	0.00583727	1.84168	down	hs|Xq25	TTCCCCAATGCGCTCTACACCCACTGCTACAACTGGCCGGAGATGAAGCTCTTTGTGGCT
A_33_P3242833	PKN2	protein kinase N2	0.0413398	0.00584817	3.52059	up	hs|1p22.2	AGACAACCAACGGCATGGCATGTGTCTCTATTTGGAACCACAGGGTACTTTATTTGCAGA
A_23_P58321	CCNA2	cyclin A2	0.0413398	0.00584783	4.46192	up	hs|4q27	AAGTTTGATAGATGCTGACCCATACCTCAAGTATTTGCCATCAGTTATTGCTGGAGCTGC
A_33_P3303066	BTBD2	BTB (POZ) domain containing 2	0.0413958	0.00586278	2.75387	up	hs|19p13.3	AGACCTTGCGTTCCTTTTGTTCCTGTCCGTTTATCAGGACACGGGCCCCACCTGTCACGT
A_32_P108254	FAM20A	family with sequence similarity 20, member A	0.0414407	0.00587793	2.81504	down	hs|17q24.2	TCGTGCGTTGCCTTGCTCCGTTTTTCCCAAAAAGCACTGGCTTCATCAAGGCCACCGACG
A_33_P3377194	ADRA1A	adrenoceptor alpha 1A	0.0414407	0.00587416	1.22631	down	hs|8p21.2	AACGCTGGGCATCGTGGTCGGCTGCTTCGTCCTCTGCTGGCTGCCTTTTTTCTTAGTCAT
A_33_P3357530	SLC12A7	solute carrier family 12 (potassium/chloride transporter), member 7	0.0414548	0.00588451	2.77748	down	hs|5p15.33	GGTTTCCCTGTCTGTCTGTGTTAGTAGAAAAATAAAATCCTATGAAATCTGAGTACGTTG
A_23_P156842	EEF1E1	eukaryotic translation elongation factor 1 epsilon 1	0.0415358	0.00590048	3.52309	up	hs|6p24.3	AAGAAAAAGCAATCGTTCAGCAGTGGTTAGAATACAGGGTCACTCAAGTAGATGGGCACT
A_23_P209347	ANKRD44	ankyrin repeat domain 44	0.0415441	0.00590502	5.84671	up	hs|2q33.1	GCTGCAAGATACGGTCATGAGCTTTTGATTAACACCTTAATAACCAGCGGAGCTGACACA
A_24_P52004	PDS5A	PDS5 cohesin associated factor A	0.0416386	0.00592853	2.26416	up	hs|4p14	TGCATTGATAGGGACCTTTGTCTCTTCCTCCCTTTGATTAATTGCCCGGCATCACAGTTT
A_23_P4850	ZNF625	zinc finger protein 625	0.0416488	0.00593222	1.69628	up	hs|19p13.2	AGCCGTATGAATGTAAACAGTGTGGGAAAGCCTTTGTTTCTTTCAATTCCGTTCGCTATC
A_33_P3260026	AIF1L	allograft inflammatory factor 1-like	0.0416588	0.00593588	2.32758	up	hs|9q34.12	GATGATGGAGAAGCTTGGTGTCCCCAAGACCCACCTGGAGATGAAGAAGATGATCTCAGA
A_23_P78526	CEACAM19	carcinoembryonic antigen-related cell adhesion molecule 19	0.0416805	0.00594346	1.98081	down	hs|19q13.31	TGACAACAACATCTATGAAGTGATGCCCTCTCCAGTCCTCCTGGTGTCCCCCATCAGTGA
A_33_P3398809	MRRF	mitochondrial ribosome recycling factor	0.041687	0.00594664	2.40204	up	hs|9q33.2	AATACTTGCTGCTGGCAAAAGGCCTGTACTCAGGCATTTGCTTTGACTTGATGTTGCCAA
A_33_P3316293	CAB39	calcium binding protein 39	0.0417953	0.00597333	2.4569	up	hs|2q37.1	AAGACCTATTTAGTTAAACAGATCAGGGATTTGAAGAGACCAGCTCAGCAAGAAGCTTAA
A_23_P135995	ARV1	ARV1 homolog (S. cerevisiae)	0.0417953	0.00597109	1.61898	up	hs|1q42.2	CCCACAAATGCACCCAAGAGACAAGCCATTTACATACAGATATTCACAGTCACACATAGA
A_33_P3230350	ZNF207	zinc finger protein 207	0.0419743	0.00601246	2.65069	up	hs|17q11.2	TATGGTGGTCATCATCAAGGCATGCCAGGATACCTTCCTGGTGCTATGCCCCCGTATGGG
A_33_P3359508	DNMT3B	DNA (cytosine-5-)-methyltransferase 3 beta	0.0419743	0.00601161	1.82349	down	hs|20q11.21	ATGGGGGACAGCTGTCACAGAGGCCAATGGCACGCAGGTCACAGCCAGTTGTCCTTTTAA
A_24_P168574	GNAS	GNAS complex locus	0.0419762	0.006015	6.10357	up	hs|20q13.32	TAATATCCCTAGATGATGGCTACAGTTTCTCATCTTCCCGGCTATGTCCTATCACAATTT
A_21_P0012992	NAIP	NLR family, apoptosis inhibitory protein	0.0419766	0.00601844	2.81738	up	hs|5q13.2	TTTCTTCGGAGTAAGAAATCCTCAGAGGAAATTACCCAGTATATTCAAAGCTACAAGGGA
A_24_P151582	TEF	thyrotrophic embryonic factor	0.0419766	0.00601956	1.96227	down	hs|22q13.2	AACGTGTGCATTTAGAGAGAGGGAGAGTTTTCAAGGTTTATGGCAACTTTGTGGAGGACC
A_23_P24192	RRP12	ribosomal RNA processing 12 homolog (S. cerevisiae)	0.0420166	0.00603208	2.18627	up	hs|10q24.1	GAGGAAGGTGCCAAAGGCGAAGATGAAGAGATGGCTGACCCAATGGAAGATGTGATCATC
A_33_P3273552	KRT83	keratin 83, type II	0.0421613	0.00606241	2.40815	down	hs|12q13.13	AGTACCAGGAGGTGATGAACTCCAAGCTAGGCCTGGATATCGAGATCGCCACCTACAGGC
A_21_P0001892	LOC101927383	uncharacterized LOC101927383	0.0422831	0.006084	2.23502	down	hs|2q12.1	AATGAATATTCCATGTGAGGGCAGTGTGCATGAAAGTGTGCTGGGAAAGTTCTATGGATC
A_33_P3336686	CLIC3	chloride intracellular channel 3	0.0422985	0.00608849	2.27917	up	hs|9q34.3	GTCTGTCGCCCAATAAAGGCATCTTTGTCGGGAGTGAGGGTGTCCTGACATCTGAAGGGC
A_23_P331895	TTYH3	tweety family member 3	0.0423859	0.00611463	5.19912	up	hs|7p22.3	TTGTTCTGAGTTTTCGGTGCCGTGTTCCTAACTACTCCATCCCATGACCTCGCCACACCT
A_33_P3395713	BRWD1	bromodomain and WD repeat domain containing 1	0.0423859	0.00611143	3.33609	up	hs|21q22.2	AGGACAGCTTATCTTGGAACCCACAAGACAAGTGCTGGTATCTCTTCAGGTGTTACTTCT
A_33_P3403615	FKBP1A	FK506 binding protein 1A, 12kDa	0.0423859	0.0061061	3.6605	up	hs|20p13	GGACTTTCCGGAATTTTGTAATCTCATAACTTTCCAAGCTCCATCATTTCCTAAATCTTA
A_23_P89931	ZNF574	zinc finger protein 574	0.0423859	0.00611475	2.05981	down	hs|19q13.2	CAGATCAGTGGCTGACTCTGCCCGACTTCCTCTTTGGCACCTCCATTCCCTGTTGCTGAA
A_24_P272845	DOCK3	dedicator of cytokinesis 3	0.0425611	0.00616142	2.08973	down	hs|3p21.2	GCCGCCATTCATCATCCTCTCTCTCCTCACATGCGTCTAGTGAAGCAGGAAACATGGTGA
A_33_P3241621	LOC100129171	uncharacterized LOC100129171	0.0426071	0.00617608	4.2335	up	hs|2q36.1	ATCCTGTCTATGCTTTACAACTGGTCCTTCATCAAATTCTGCTTAAATGGCCCAATTTGA
A_23_P94403	TYRP1	tyrosinase-related protein 1	0.0426071	0.00617503	20.3281	up	hs|9p23	AAACTTTGGAGAGGGAAAATCTTCACTTTCTTAAGCAACAATGGATATTGCCTGTGTTTG
A_33_P3300837	LDB2	LIM domain binding 2	0.0426071	0.00617647	2.09317	down	hs|4p15.32	AAGGCAACCAACAACCAAACGGAGAAAAAGGAAAAATTCCACCAGCAGCACTTCCAACAG
A_21_P0011816	IGSF3	immunoglobulin superfamily, member 3	0.0428024	0.00622321	1.92047	up	hs|1p13.1	AACTCATTCAGCCTGGGCATCTTCAACAGCAGGAAGGAGGACGAGGGCCAGTATGAATGC
A_24_P362646	TXNDC9	thioredoxin domain containing 9	0.0429271	0.00624596	3.27316	up	hs|2q11.2	CTCCACATTCAGGTGTAAAATACTAGACAGACATCTGGCAATATTGTCCAAGAAACACCT
A_33_P3303215	SRSF10	serine/arginine-rich splicing factor 10	0.0429523	0.00625655	2.21593	up	hs|1p36.11	GGAGGAGATCAAGAAGTCGGTCTTTTGATTACAACTATAGAAGATCGTATAGTCCTAGAA
A_33_P3271530	PGAP1	post-GPI attachment to proteins 1	0.0430131	0.00627884	4.85881	up	hs|2q33.1	CTCAAAATTCCAAGAAGAAACTGTCAGTTTTGTATCACCACTTTATAAGACACCCATCAA
A_23_P169154	ERMP1	endoplasmic reticulum metallopeptidase 1	0.0430131	0.00627825	1.67472	up	hs|9p24.1	ATGGAGGAAATGAGAGAGGAATGCTCTTGAAAGGTGGTCTGTGGATCTGTCTGAATAGAA
A_24_P301547	C17orf80	chromosome 17 open reading frame 80	0.0430152	0.0062947	2.14627	up	hs|17q25.1	TTCCGAGGGAGACGACTTACCAGTTTCATTCTGTATCGCAGTCAAGTAGTCAAAGTCTTG
A_21_P0007241	lnc-USP35-1	lnc-USP35-1:1	0.0430152	0.00629346	2.92661	up	hs|11q14.1	AGTTAAAAGAAGGTAAAAGAAGGCCACTCGTACTTGCTGTCTCAGTATCTAAAGGTGGTC
A_24_P366566	OR5H1	olfactory receptor, family 5, subfamily H, member 1	0.0430152	0.00630037	3.61787	down	hs|3q11.2	TGTGGAGCCCATCTCTTCTCTGTCTCTTTATACTATGGACCCCTTCTCTTCATTTATGTG
A_33_P3289848	CDX1	caudal type homeobox 1	0.0430152	0.00629868	1.56474	down	hs|5q32	AACACCAGCCTCCTGGCCACCTCCTCTCCAATGCCTGTGAAAGAGGAGTTTCTGCCATAG
A_23_P60028	TCEB1	transcription elongation factor B (SIII), polypeptide 1 (15kDa, elongin C)	0.0431507	0.00632725	1.7299	up	hs|8q21.11	TGAATTCCCAATTGCACCTGAAATTGCACTGGAACTGCTGATGGCTGCGAACTTCTTAGA
A_21_P0014209			0.0431861	0.00633709	2.09842	down	hs|8q22.3	TCAGCCTCACCTCCAAGTTTGATTTTATAGAACAACCAATAAATGTGGTTTCACCTTCCT
A_33_P3393013	PKDCC	protein kinase domain containing, cytoplasmic	0.0432838	0.00635375	3.10669	down	hs|2p21	CGCACAGGCTGACTCAGCCACCGGCCAAAGGGTTCAAAAAAGAAGCAAGACTTAAAGGAT
A_32_P184488	PHLDB3	pleckstrin homology-like domain, family B, member 3	0.0433459	0.0063742	1.87387	down	hs|19q13.31	GAGGAAGATTGCAGGGGCGGGAAGAAACTATTTATTGGTGCTCCTGTGATACCGAATTAA
A_33_P3296198	C5orf63	chromosome 5 open reading frame 63	0.0433459	0.00638153	1.32426	up	hs|5q23.2	GGAGTTCGAGACCTGCCTGGGCAATATAGCGAGACCCCGTTCTCCAGAAAAAGGAAAAAA
A_21_P0005100			0.0434236	0.00639765	1.86858	down	hs|6p25.3	GCTGGAATCTTGCTGTTGCCCATTCAAGTCTGGTGGTTCCTGTGTGTTGGGGTGGCCTTG
A_33_P3228709	KRTAP5-7	keratin associated protein 5-7	0.0435189	0.00641403	3.21896	down	hs|11q13.4	GCCTTGCCTTTGCTTGTGTATTCAGAGGCCTGAGCTCCTGAACCCACTTGAAGTCCTGTC
A_23_P94301	TSTA3	tissue specific transplantation antigen P35B	0.0436112	0.00643467	3.47574	up	hs|8q24.3	AAGTCGGATGGGCAGTTTAAGAAGACAGCCAGTAACAGCAAGCTGAGGACCTACCTGCCC
A_23_P345830	FASTKD2	FAST kinase domains 2	0.0436173	0.00644799	4.67874	up	hs|2q33.3	GGAAGATGCAGTCACATTTTTGAAGACTAAAATCTATTCAGTAGAAGCTCTTCCTGTTGC
A_24_P21831	ZNF26	zinc finger protein 26	0.0436173	0.00644832	2.39597	up		CTCTGAATGTGGGAAATCCTTCTGTTGGAATTCAGGGCTTCGTATACATCGGAAGACTCA
A_33_P3346806			0.0436173	0.0064403	2.85647	down	hs|7q21.3	GTGTATTACTCTAGGTTCTCCAGAGAAAGAGCAGAGAGACAGAGGTAGAGCTATACACAT
A_33_P3358403	DNLZ	DNL-type zinc finger	0.0436173	0.00645167	1.46237	down	hs|9q34.3	CGAGCTGACTCCTGCGCTCCCCGGCACTGTGGGACTTCGGCCTTCCAGAAGGAGGTTTTG
A_23_P43476	VLDLR	very low density lipoprotein receptor	0.0437407	0.00648267	3.35863	up	hs|9p24.2	TCTAAACAAATAATACCCCCGTCGGAATGGTAACCGAGCCAGCAGCTGAAGTCTCTTTTT
A_23_P122563	PFDN6	prefoldin subunit 6	0.0437407	0.00648114	3.01671	up	hs|6p21.32	ACAGTAGGGAAGAGGCTGGACTATATCACAGCTGAAATTAAGCGATACGAATCCCAGCTT
A_33_P3291176	VMAC	vimentin-type intermediate filament associated coiled-coil protein	0.0437407	0.00648064	1.6741	down	hs|19p13.3	AGGAAAGGCAGGCTGGGGCCTGTCTGTGCTCAAGAATAAACCGGATGATTTCCTGGCCTG
A_24_P272967	AVL9	AVL9 homolog (S. cerevisiase)	0.0438089	0.0064992	2.76644	up	hs|7p14.3	CTCAGAGAGTCTTCCAATTACTGTACAACCTCAAGCTAATACGGGACAGGTAGTCCTGAT
A_33_P3372004	IGSF6	immunoglobulin superfamily, member 6	0.0438637	0.00651362	4.43796	up	hs|16p12.2	CAACTGGCTACAAAGAAGGATGTCAGAATGTAAGGAAACTATAACTAATAGTCATTACCA
A_23_P212595	VPRBP	Vpr (HIV-1) binding protein	0.0438637	0.00651012	2.0228	down	hs|3p21.2	CACTGGATGCCTGAAGTAAGTAAGTTTTCTCAGTGGGGCAGTCTCATAAAATCACCAGGA
A_23_P79094	LILRA3	leukocyte immunoglobulin-like receptor, subfamily A (without TM domain), member 3	0.0438637	0.00651532	1.64708	down	hs|19q13.42	CTGTGTCAGTCACAGGGAGGGATGCACACTTTCCTTTTGACCAAGGAGGGGGCAGCTGAT
A_33_P3243957	CHTOP	chromatin target of PRMT1	0.0439547	0.00653976	3.30052	up	hs|1q21.3	GGATCCTGAGAGACATCACGAGGGTGGGAGAGACTAAAATAGCTTTTCAAAAAGCTGAGT
A_23_P33187	HIATL1	hippocampus abundant transcript-like 1	0.0440917	0.0065625	3.3445	up	hs|9q22.32	TTCTACATGAAACATTTTCTCAACACACATTCCTCATGAATGGTCTCATTCAAGGTGTAA
A_23_P126888	KIF21B	kinesin family member 21B	0.044101	0.00656863	2.47889	down	hs|1q32.1	TTCCCACTGTGTGTCCCGGACCTGTGGTATGTGTCCCTTTGCCATCCCAAACAGGCAACT
A_23_P204417	ITFG2	integrin alpha FG-GAP repeat containing 2	0.0441303	0.00657538	2.52199	up	hs|12p13.33	GATCTTTCTACAGTCTGGTCTTACCCATGTTCCTAGCAACCCTGAGATGATTTTCTTCCA
A_33_P3259615	TTC36	tetratricopeptide repeat domain 36	0.0441566	0.00658642	2.00051	up	hs|11q23.3	TTCAACCCTGACACCCCATTTGGAGACATTGTTGGATTGGACCTCGGAGAGGAAGCAGAA
A_33_P3415972	SLC35F1	solute carrier family 35, member F1	0.044159	0.00658916	2.46703	down	hs|6q22.31	TTAGGAGGAGCCACACTCTATGGTATTTCTAACGTCTGGGAAGAATACATCATCCGAACT
A_23_P153236	CHMP2A	charged multivesicular body protein 2A	0.0441645	0.00659474	2.06873	down	hs|19q13.43	GATGCTGTGGTGTCCCAGGTTCTGGATGAGCTGGGACTTAGCCTAACAGATGAGCTGTCG
A_32_P169131	ALG1	ALG1, chitobiosyldiphosphodolichol beta-mannosyltransferase	0.0441645	0.00659399	1.79245	down	hs|16p13.3	AGCACCCACACGCTTAGATAGCCGATGTCTTATTAGAGGGCAGTTTGTAGTTCCTGATTT
A_23_P131866	AURKA	aurora kinase A	0.0442056	0.00660801	4.36248	up	hs|20q13.2	CTGCCATATAACCTGACAGGAACATGCTACTGAAGTTTATTTTACCATTGACTGCTGCCC
A_33_P3862354	TRABD	TraB domain containing	0.044363	0.00663631	2.14063	up	hs|22q13.33	AAGCAGAAGGACCTACTGGAGCAGATGATGGCCGAGATGATTGGCGAGTTCCCAGACCTG
A_23_P251927	CHCHD3	coiled-coil-helix-coiled-coil-helix domain containing 3	0.0444177	0.00664928	4.0491	up	hs|7q32.3	GGGATCAGTCATTAAAGGACACTCTTGAGTATTAGTAAACCCTCTTATGATGATTAAAAG
A_23_P204448	ANAPC5	anaphase promoting complex subunit 5	0.0444348	0.00665662	2.03792	up	hs|12q24.31	TGGGCTGCTGTGCAGAGTATAAGATTTTGGACTTGTTCATGTCCCCTCTCTCCCTATAAA
A_23_P114689	ASAP3	ArfGAP with SH3 domain, ankyrin repeat and PH domain 3	0.0445669	0.00668359	1.9855	down	hs|1p36.12	CAATGAGAAAGCAGATACACCTAAGCCATCATCAACCACTAACATCTCAACTTGCCAGTT
A_21_P0013970	LLPH	LLP homolog, long-term synaptic facilitation (Aplysia)	0.0446674	0.00670107	2.30477	up	hs|12q14.3	ACTAAGAGAAACAAAAAGACTCTTCTAGACCAGCATGGACAGTACCCAATATGGATGAAC
A_23_P502343	ADAM33	ADAM metallopeptidase domain 33	0.0447078	0.00670954	2.74334	down	hs|20p13	GGCCTCTGCAAACAAACATAATTTTGGGGACCTTCCTTCCTGTTTCTTCCCACCCTGTCT
A_33_P3295313	MS4A2	membrane-spanning 4-domains, subfamily A, member 2	0.0447129	0.00671272	3.18127	down	hs|11q12.1	AATTGTAGTGATGATGCTGTTTCTCACCATTCTGGGACTTGGTAGTGCTGTGTCACTCAC
A_24_P2648	PTPN14	protein tyrosine phosphatase, non-receptor type 14	0.0447365	0.00671896	3.35445	up	hs|1q41	TGGACGAGAGGTTCAGAACCCTGAAGAAGAAACTAGAAGAGGGAATGGTGTTCACAGAAT
A_23_P132760	TRH	thyrotropin-releasing hormone	0.0447365	0.00672106	2.70625	down	hs|3q22.1	TCTGGCTGTGGGATAAATGTGTGTGGGAATATTGAAACATCGCCTAGGAATTGTGGTTTG
A_33_P3291097	BCAM	basal cell adhesion molecule (Lutheran blood group)	0.0448197	0.0067428	2.09092	down	hs|19q13.32	ATAGAGCCCAAGGCAGATGGCAGCTGGAGGGAAGGAGACGAAGTCACACTCATCTGCTCT
A_33_P3422701	YEATS2	YEATS domain containing 2	0.0449023	0.00675806	1.15333	down	hs|3q27.1	CTGTTTTTCTATATAAATGGGGCTGGGGGCAGAGAACAACTTTTCTTTTTATTTTATTGA
A_23_P139396	C11orf73	chromosome 11 open reading frame 73	0.0449208	0.00676809	2.74497	up	hs|11q14.2	AGGAAGCCAACATCCTTTTGGAGCCATGAATATTGTCCGAACTCCATCTGTTGCTCAGAT
A_23_P417415	ACOT11	acyl-CoA thioesterase 11	0.0449636	0.00678181	3.4244	down	hs|1p32.3	GTCCCTTGTTAAAGGGGCAGTGGGAGTTATGGGGTCATCAAGGACCTTGCCTCTCTGGAA
A_33_P3372266			0.0449636	0.00678097	1.83945	down	hs|22q11.22	GGCCCAGGCAGATGATGAATCTGATTATTACTGTGTGCTGTATATGGGTAGTGGCATTTC
A_21_P0011262	XPO6	exportin 6	0.0449955	0.00679281	3.83763	up	hs|16p11.2	CATTGAAACTGATGTGCCATCAGTATTGAAACCTGACCTCATTGATGTACGTGCTCAGTC
A_23_P115346	EIF2D	eukaryotic translation initiation factor 2D	0.0449961	0.00679836	2.38208	up	hs|1q32.1	ATCCCATCCTATGTGACTGCATCTTAGAGAAAAATGAACAGCATACAGTCATGAAGCTTC
A_33_P3320499	RAI1	retinoic acid induced 1	0.0449961	0.00680228	2.97321	up	hs|17p11.2	AGCCTGAAATCCGCCTCAAGTACATTTCCTCTTGCAAGCGGCTGAGGTCAGACAGCCGGA
A_33_P3307475	lnc-C17orf97-4	lnc-C17orf97-4:1	0.0449961	0.00680069	1.76599	down	hs|17p13.3	CTGAAGAACTACAATATGGTGGGGGTGGCAGATGCCAATCAATGACACAGATACCTATTT
A_24_P923381			0.0450007	0.00681764	2.17497	down	hs|17q25.3	CTGCTCGATGGCACGGCGCACTTTCTTCGCAGTTTCCTCAAATTCTTTCTTCTTATTGTT
A_21_P0012837	XLOC_l2_011669		0.0450007	0.00681748	2.05529	down	hs|5q14.3	ATAATAAAATCTGGCTCTGGTGACATAAGCGGAAGTTGTTGTGTGGAACGTGCAGGAGGA
A_23_P314584	MAPKAPK3	mitogen-activated protein kinase-activated protein kinase 3	0.0450007	0.00682372	1.53595	down	hs|3p21.2	AGTGGCTGGTTGGGAGCAGAGCTAAGTGGCTTCCCATTAACCTGAGGTCTCTTTCTTTAC
A_23_P121282	TMEM89	transmembrane protein 89	0.0450314	0.0068308	2.19668	down	hs|3p21.31	CCTACGTCATCTAGCCACCCAGCGGCAAATCCAAATAAAGGGGACTTCCACCCAGAGTGG
A_24_P370970	NSL1	NSL1, MIS12 kinetochore complex component	0.0450408	0.00683862	3.87182	up	hs|1q32.3	TTGAAGATCAGTTTGATGAAATCATAGTAGATATAGCCACAAAACGTAAGCAGTATCCCA
A_24_P336848	ACYP2	acylphosphatase 2, muscle type	0.0450408	0.00683608	1.76193	down	hs|2p16.2	GAAAATAGGAGTGGTTGGCTGGGTGAAGAATACCAGCAAAGGCACCGTGACAGGCCAAGT
A_24_P23258	GRAMD4	GRAM domain containing 4	0.0451134	0.0068578	3.43213	up	hs|22q13.31	TCTGGGCAGATGTTTAATTTCTGTGACTAATCACTGAACTAGACGAATGTTAAATTTTTT
A_23_P90679	STRADB	STE20-related kinase adaptor beta	0.0451624	0.00687496	4.81356	up	hs|2q33.1	ATTGCCTCCAGTGTTACCTTGGACTGAGCCAGAATGTGATTTTCCTGATGAAAAAGACTC
A_33_P3385567	ARNTL	aryl hydrocarbon receptor nuclear translocator-like	0.0451624	0.00687362	2.13522	down	hs|11p15.2	ATTTTGCAATGTCAGGAGACATTTTTGGTCTTCACAACTGGGTGGGAGGTTGCTACTTAA
A_24_P7143	MYO1B	myosin IB	0.0452635	0.0068928	5.15975	up	hs|2q32.3	TCACCAGAGAAAGTGGAAGAATACAGGAACAGAAATTTTTATGAACTGAGCCCTCACATC
A_23_P2203	TAOK3	TAO kinase 3	0.0452964	0.00690645	2.57225	up	hs|12q24.23	CTACGACAAAAATTGTCGTTTCTTCAAGCGGAAAATAATGATCAAGCGGCACGAGGTGGA
A_24_P7946	EXOC4	exocyst complex component 4	0.0452964	0.00691312	3.76661	up	hs|7q33	GATCCAAGATGTTCTACAGATGCTATTAACTGAGTACTTGGATATGAAAAATACTCGTAC
A_33_P3381458			0.0452964	0.00690998	1.78849	down	hs|1p36.33	AAACCTGATGGCATGCACACGCATACACACGCATGCACGTGTCCTGATGGCACGCACACA
A_23_P133770	CCDC167	coiled-coil domain containing 167	0.0453266	0.00692436	5.5124	up	hs|6p21.2	AATGAACAAAGCCTCCAACTACGAGAAGGAACTGAAGTTTCTTCGGCAAGAGAACCGGAA
A_33_P3223472	AMZ2	archaelysin family metallopeptidase 2	0.0453901	0.0069365	2.08362	up	hs|17q24.2	CCCTATCTGTTTGCACAAGTTGCAGTGTGCTGTTGGCTTCAGCATTGTAGAAAGATACAA
A_24_P335901	ZNF266	zinc finger protein 266	0.0454007	0.00694056	3.0229	up	hs|19p13.2	AAGACCCTGCATCAGGGAATGTGGAAATGACTTTGCTGAATTCTCAAGCCTTACCAAACA
A_23_P86182	MRPS21	mitochondrial ribosomal protein S21	0.0454274	0.00694953	2.44977	up	hs|1q21.2	GATCTACAACATGGAAATGGCTCGCAAGATCAACTTCTTGATGCGAAAGAATCGGGCAGA
A_33_P3266410	MAZ	MYC-associated zinc finger protein (purine-binding transcription factor)	0.0454367	0.00697295	2.96481	up	hs|16p11.2	ACATGACGGCGCTGTGCACAAGCCCTACAACTGCTCCCACTGTGGCAAGAGCTTCTCCCG
A_33_P3387716	DMGDH	dimethylglycine dehydrogenase	0.0454367	0.00696044	1.84792	down	hs|5q14.1	TTTGCCCATTTTAAGGAGGAAAATGGCTGGGTGAGCAGATGGGCCATCAGGCCTTATTAG
A_33_P3269208	STX19	syntaxin 19	0.0454367	0.00697132	1.38702	down	hs|3q11.1	TGCAGAGTACTGTGTTGTTGGTGCTGTCCATGCTGTAGCTCAAAATAAAGAAGCTATTTT
A_33_P3286988			0.0454514	0.00697765	1.37456	down	hs|15q13.2	ATCATACAGCAGTGGACACAGGGGAAGCAAACCTGAGTGAGGACACAAGAGCCTGGTCCG
A_21_P0011465	SMG1	SMG1 phosphatidylinositol 3-kinase-related kinase	0.0456674	0.00702292	4.68013	up	hs|16p12.3	CTGCAAAAGATGAAGTTAAAGTCCTCTACTTATGTGCCACCTACAAAGCACTAGAGACTG
A_32_P194115	SUN2	Sad1 and UNC84 domain containing 2	0.0457268	0.00703471	1.79483	down	hs|22q13.1	ATATGTAGCATATCATGGGGGACTGGGAAGTTGGGAGAGGTAGGACCTGACTGGTCTTGG
A_33_P3227990	MBP	myelin basic protein	0.0457592	0.00704918	3.6916	down	hs|18q23	AGAACAAAACTCCAGACACAAACCTCCAAATTTTTCAGCAGAAGCACTCTGCGTCGCTGA
A_21_P0001900	GACAT1	gastric cancer associated transcript 1 (non-protein coding)	0.0457782	0.0070574	1.61502	down	hs|2q12.3	ACAGCCGCCCCTTTTATGGAATCATCCAGCGTCCAATCTCAAAATACATATTGGTGTTAA
A_23_P119222	RETN	resistin	0.0458857	0.00707644	2.26585	down	hs|19p13.2	CAATAAGCAGCATTGGCCTGGAGTGCCAGAGCGTCACCTCCAGGGGGGACCTGGCTACTT
A_21_P0011313	XLOC_l2_004611		0.0458893	0.00708921	3.18322	down	hs|15q13.3	CCCACATTAGATAGGTCACTGGATCTTTCTGGGCATCTGTAAAATGGGAATAGTAGAGCC
A_23_P99632	RNF31	ring finger protein 31	0.0458893	0.00708934	1.38453	up	hs|14q12	CAGGCACACTACAAAGAGTATCTTGTGAGCCTCATCAATGCCCACTCGCTGGACCCAGCC
A_33_P3311791	ZNF749	zinc finger protein 749	0.045952	0.00710397	2.48094	up	hs|19q13.43	CTCACACTGGAGAAAGTCCTTTTAAGTTAAGGGAATGTGGGAAAGACTTCAACAAATGTA
A_24_P151498	PRMT2	protein arginine methyltransferase 2	0.045971	0.00710938	3.76806	up	hs|21q22.3	AGGATGAAGAGTACTTCGGCAGCTATGGAACTCTGAAACTCCACTTGGAGATGTTGGCAG
A_33_P3271301	TCF20	transcription factor 20 (AR1)	0.0459712	0.00711189	1.68996	up	hs|22q13.2	TTGGGCTGCTACAACAAAGGCTGCTCCTTCCGATACCATTACCCGTGTGCCATTGATGCA
A_33_P3356631	ZKSCAN8	zinc finger with KRAB and SCAN domains 8	0.0460352	0.00712426	2.66566	up	hs|6p22.1	TCCCCCATTTTATAAATGAGGAAACGGAGGCTTAGTTGAGTGAGCTGACCAATATCACCC
A_33_P3419419	PIK3C2B	phosphatidylinositol-4-phosphate 3-kinase, catalytic subunit type 2 beta	0.0460764	0.00713312	1.41132	down	hs|1q32.1	CCCGGCAGACTCCCCCAGCCAGCATCGGGTGATGCCACCAGGGCCTGCCAGCTGGGCAAA
A_21_P0013246	UPK3B	uroplakin 3B	0.0461159	0.00714925	2.07306	down	hs|7q11.23	CAAGAGCTGGTGCCCTACACACCACAGATAACAGCTTGGGACCTGGAAGGGAAGGTCACA
A_23_P258194	AIFM3	apoptosis-inducing factor, mitochondrion-associated, 3	0.0461264	0.00715823	1.85332	down	hs|22q11.21	CTGGAGGAGCTGAAGTTTGTGGCTTTTTACACTAAAGGCGACGAGGTGATCGCCGTGGCC
A_33_P3464900	BFSP2-AS1	BFSP2 antisense RNA 1	0.046166	0.00716687	2.61894	down	hs|3q22.1	TGGACTTCTAGCCTCCATAACTGTGTGAGCCAATTCCCTAAAATAAATCTCTCTCTGTAC
A_21_P0013123			0.0461829	0.00717197	1.62981	down	hs|6p24.3	GAGAGAGAGGAGGAGATTTACATCACACAGCAAACAACCTAATAAATCTGTTAAACGCCA
A_24_P283288	MAPK14	mitogen-activated protein kinase 14	0.0461928	0.00717599	2.35248	up	hs|6p21.31	AATGAAGACTGTGAGCTGAAGATTCTGGATTTTGGACTGGCTCGGCACACAGATGATGAA
A_33_P3222942	GPR78	G protein-coupled receptor 78	0.0461954	0.00717957	2.07776	down	hs|4p16.1	TGTTCATGTGGGTGAGGTGGTCACTCTTGCTCAGGGTCTGTTGTGCAGCCCAGATGGACA
A_24_P167614	INTS6	integrator complex subunit 6	0.0462198	0.00719985	2.77215	up	hs|13q14.3	AAACGAATGCTAATAGAACAACTGGAGAACTTCTTGGATGAAATTCATCGAAGAGCCAAT
A_32_P44568	LDHA	lactate dehydrogenase A	0.0462198	0.00719997	4.74726	up	hs|9p22.3	TTTCCCAAAAACCATGTTATTGGAAGTGGTTGCAATCTGGATTCAGCCCAATTCCGTTAC
A_23_P138760	CLCF1	cardiotrophin-like cytokine factor 1	0.0462198	0.00719476	2.59814	down	hs|11q13.2	TGGCAATTCTACACAAAAAGAGATGAGATTAACAGTGCAGGGTTGGGGTCTGCATTGGAG
A_23_P28485	GCA	grancalcin, EF-hand calcium binding protein	0.0462198	0.00719643	2.53881	down	hs|2q24.2	TGGTGGTGTTTGAGGGTTGGCTAGAAATGAAAGCCTGGATTTTGTGCCATGTTTGTAATA
A_21_P0013621	XLOC_l2_015121		0.0462198	0.00720008	2.90029	down	hs|9p22.3	TGTCTCTGTCTCTGTACCATCGTCTTCTTGGTACAGTTCGGACTATTTTTTCTCTACACC
A_23_P168965	C8orf44	chromosome 8 open reading frame 44	0.0463057	0.00721596	3.15802	up	hs|8q13.1	CCTTTCACTTATTCATCTGTCCAGCATGACTCATCCCCGGGAGTGTTGAGTAAGTGAAAT
A_33_P3465703	SNORA60	small nucleolar RNA, H/ACA box 60	0.0463988	0.00723784	2.25807	down	hs|20q11.23	TAAGTGATTGGAATTTTGGGACATTGGATTCTTGGGAGTGGTGGTGGAAAAGGGACACGG
A_19_P00318815			0.0463988	0.00723795	1.4545	down	hs|8p11.23	GTTGCTGCCACCTACCTTCCCTGCTTTGGGAGGATACATTTTCTCCTCTTGCTTAGAAGT
A_24_P94054	STK4	serine/threonine kinase 4	0.0463988	0.00723444	1.82535	up	hs|20q13.12	ATTTTGGGGTAGCAGGTCAACTTACAGATACCATGGCCAAGCGGAATACAGTGATAGGAA
A_23_P214658	PBX2	pre-B-cell leukemia homeobox 2	0.0464545	0.00725871	3.83126	up	hs|6p21.32	TGTATCTTCCTCAATTTCCCCATAAATGAGGTATCTTTTTGTCACACCAAAATCAAGGGG
A_24_P36944	CEP170	centrosomal protein 170kDa	0.0464545	0.00726345	5.35829	up	hs|1q43	TGCTGCTGTTTCAGCCGCAGCTGAATTTGAGAATGCTGAATCTGAGGCTGATTTCAGTAT
A_33_P3352822	ZNF547	zinc finger protein 547	0.0464545	0.00727027	2.14645	up	hs|19q13.43	TGAGTGCAATGAATGTGGGAAATTCTTCAGCTTGAAATCCGTCCTCATTCAACACCAAAG
A_23_P27571	MCOLN1	mucolipin 1	0.0464545	0.00726604	3.9128	up	hs|19p13.2	CTGGAATTTGTCAATGGCTGGTACATCCTGCTCGTCACCAGCGATGTGCTCACCATCTCG
A_33_P3287879	HIST1H3H	histone cluster 1, H3h	0.0464545	0.00725285	4.33394	up	hs|6p22.1	AGAAAGCTGCCTTTTCAGCGTCTGGTGCGTGAGATCGCGCAGGACTTCAAGACCGACTTG
A_24_P339514	CYP2B6	cytochrome P450, family 2, subfamily B, polypeptide 6	0.0464545	0.0072653	2.49035	down	hs|19q13.2	GGTTCCCTGAGCTGTGGGATTCTGCACTGGTGCTTTGGATTCCCTGATATGTTCCTTCAA
A_23_P126349	BARHL2	BarH-like homeobox 2	0.0464545	0.00726941	1.69763	down	hs|1p22.2	AGCAGGAGGACAGCAAGACCAAACTCGACAAGCGGGAGGATTCCCAGAGCGACATCAAAT
A_33_P3397768	PPP6R2	protein phosphatase 6, regulatory subunit 2	0.0464545	0.00726837	1.90021	down	hs|22q13.33	ATGAAGATGTGAGTGTGCTGCTTACCGAGCTTCGTGCATCAGTCCAGGCCTGTGCTGCCA
A_21_P0012605	CEP170	centrosomal protein 170kDa	0.046586	0.00729474	2.53775	up	hs|1q43	CAAAAAGCTACAGAAGGTCCAGGCTACTGAAAAGCATCAAGACCAAGCTGTTACTAGCTC
A_24_P216313	ERGIC3	ERGIC and golgi 3	0.0466143	0.00730167	2.46383	up	hs|20q11.22	CTGTAACACCTGTGAAGATGTGCGGGAGGCATATCGCCGTAGAGGCTGGGCCTTCAAGAA
A_23_P53176	FOLR1	folate receptor 1 (adult)	0.046679	0.00731682	1.59989	down	hs|11q13.4	CCACAGCTCCCAACTATTTGGTTCCTGCTCCATGGTCGGGCCTCTGACAGCCACTTTGAA
A_24_P289273	RGR	retinal G protein coupled receptor	0.0467306	0.00732742	3.13809	down	hs|10q23.1	GTTATCACCACTACTGCACCCGCCAAAATGCTGCCATCGGTCTCATCATTTTGAGTGGCG
A_23_P397856	TIRAP	toll-interleukin 1 receptor (TIR) domain containing adaptor protein	0.0467821	0.00734055	2.11334	up	hs|11q24.2	TACACTGGTATCCCTCCTAAAGAAGTGACTCACCTGACTGATCAGCAAGAAGCCTAGATT
A_23_P33072	MAF1	MAF1 homolog (S. cerevisiae)	0.0468096	0.00735761	2.45134	up	hs|8q24.3	ATTGCCACGCTCAATGAGTCCTTCAGGCCTGACTATGACTTCAGCACAGCCCGCAGCCAT
A_23_P94030	LAMB1	laminin, beta 1	0.0468096	0.00735907	5.99172	down	hs|7q31.1	AGACTGGAAGGAGAAGTCCGTTCACTCCTAAAGGATATAAGCCAGAAAGTTGCTGTGTAT
A_19_P00321617	LOC101929475	uncharacterized LOC101929475	0.0468096	0.00736167	1.81672	down	hs|10p11.22	CTCAGTGAGCCCCGTGCTGTGTTCAAATTTTCCTCTTAACAGATGTGGATGGATTTCGGA
A_23_P143569	DGCR6L	DiGeorge syndrome critical region gene 6-like	0.0468096	0.0073559	1.38745	up	hs|22q11.21	TACGTGACCACCAACCCACAGGAGCTGATGCTGCAGATGAACCTGCTGGAACTCATCCGA
A_24_P86240	BMP2K	BMP2 inducible kinase	0.0468283	0.00736795	2.75499	up	hs|4q21.21	CAAGACAAAATTCACTACATGGGTCATTCCATAGTGCAGATGTATTGAAAATGGATGATT
A_24_P181944	PHF20	PHD finger protein 20	0.0468805	0.00738362	3.03769	up	hs|20q11.23	CCCAGGAAAAGTCAAAAAACTACTCGGAAAACACTGACAAAGACTTATCGAGGAGACGTT
A_33_P3212221	DEPDC5	DEP domain containing 5	0.0468805	0.0073913	2.16723	up	hs|22q12.2	GGAGATAATTCTACCTCAGCACAAGGAAACTACCTGGAGGCCATCAATCTGTCATTCAAT
A_23_P154855	KCNE1	potassium channel, voltage gated subfamily E regulatory beta subunit 1	0.0468805	0.00739092	2.09643	down	hs|21q22.12	TATGTCGTTGAAAACCATCTGGCCATAGAACAACCCAACACACACCTTCCTGAGACGAAG
A_23_P208085	MBP	myelin basic protein	0.0468805	0.00738635	5.26309	down	hs|18q23	AAGGCCAGAGACCAGGATTTGGCTACGGAGGCAGAGCGTCCGACTATAAATCGGCTCACA
A_32_P175301	DENND3	DENN/MADD domain containing 3	0.0468805	0.0073838	1.80173	down	hs|8q24.3	GGGCACCTTCCCACTTTCTAGCTCTGGAGAGGTTGGATTTTGCTTTTGTAAACACATGAA
A_23_P203829	ZNF10	zinc finger protein 10	0.0470651	0.00743433	1.63338	up	hs|12q24.33	TCAGTGTGGGAAAGCCTTCATCCGGAAGAATGACCTCATTAAGCACCAGAGAATTCATGT
A_33_P3281686	TSC2	tuberous sclerosis 2	0.0470651	0.00743677	1.99148	up	hs|16p13.3	CAATCGCATCCGGATGATAGGGCAGATTTGTGAAGTCGCAAAAACCAAGAAATTTGAAGA
A_23_P138856	DRAP1	DR1-associated protein 1 (negative cofactor 2 alpha)	0.0470651	0.00743813	1.31586	down	hs|11q13.1	CTTCTGCCCCCCAGACCATAGCCCCTTTTAGTTGGTTTTAGTTGCTCTGGGGGGAGGAGA
A_23_P140994	DDX19B	DEAD (Asp-Glu-Ala-Asp) box polypeptide 19B	0.047078	0.00744846	1.51159	up	hs|16q22.1	AAACGTTATCAAACTGAAGCGTGAGGAAGAGACCCTGGACACCATCAAGCAGTACTATGT
A_23_P48676	PYGL	phosphorylase, glycogen, liver	0.0470783	0.00745288	6.65719	up	hs|14q22.1	TTCTCCAGTGACCGAACAATTAAAGAATATGCCCAAAACATCTGGAACGTGGAACCTTCA
A_33_P3242965	ATAD3C	ATPase family, AAA domain containing 3C	0.047117	0.00746154	3.63153	up	hs|1p36.33	CGCGCCTGGTGAGAATGTATCTTAACGAGTATGTTCTTAAGCCGGCCACAGAAGGAAAGC
A_23_P117298	F7	coagulation factor VII (serum prothrombin conversion accelerator)	0.0472329	0.00748498	1.49122	down	hs|13q34	TAGAGATATGCACACACAGATGCACACACAGATATACACATGGATGCACGCACATGCCAA
A_24_P142473	CTDNEP1	CTD nuclear envelope phosphatase 1	0.047278	0.00750027	2.66262	up	hs|17p13.1	ATTCTTAAGAGGAGATATTACAGACAGCACTGCACTTTGGAGTTGGGCAGCTACATCAAG
A_33_P3354256	MTSS1	metastasis suppressor 1	0.047278	0.00750146	6.40409	up	hs|8q24.13	CTCGGAATATAGCTCTTTTGAAAGTACTCGACACCTTTAGATAAGAATTAAAACCAACCT
A_33_P3298406	ERCC6L2	excision repair cross-complementation group 6-like 2	0.0472782	0.00750489	2.3716	up	hs|9q22.32	CTCAAGATTGTAAAAGAGTTCAACAGTACACAAGATGTTAACATTTGCCTTGTCTCTACA
A_33_P3383696	SPEG	SPEG complex locus	0.0472858	0.00750863	2.43347	down	hs|2q35	CCCAGCCATCCAGCTGTCTGTCTGTCTGCCACAAGGAAATAAAAATGGCAAGCAGCATAA
A_23_P122674	PAK1IP1	PAK1 interacting protein 1	0.0473827	0.00752656	3.42097	up	hs|6p24.2	ACAGTGCACAAAGAAGAAAAGCGGTCAAAACCTAACACAAAGAAACGCGGTTTAACAGGT
A_23_P303455	GPR161	G protein-coupled receptor 161	0.047418	0.00753518	10.3176	up	hs|1q24.2	CATTTGAGGATGAAGTGGAACAAATCAAAGAAGCTGCCAAGAACTCGATTCTTCATGTGA
A_23_P171132	EDA2R	ectodysplasin A2 receptor	0.0474516	0.00754517	3.23781	up	hs|Xq12	GGAGGTTTGCTGCAGTTTGAGGCTGATAAAACAGCAAAGGAGGAATCTCTCTTCCCCGTG
A_23_P24966	USP2	ubiquitin specific peptidase 2	0.0475031	0.00755591	7.98155	down	hs|11q23.3	AGGCAGAAAACGGTGTATAAAGAAGTTCTCCATCCAGAGGTTCCCAAAGATCTTGGTGCT
A_23_P111194	SPDEF	SAM pointed domain containing ETS transcription factor	0.0475818	0.00759258	2.12535	up	hs|6p21.31	CCGCCATGAACTACGACAAGCTGAGCCGCTCCATCCGCCAGTATTACAAGAAGGGCATCA
A_23_P161183	ZDHHC6	zinc finger, DHHC-type containing 6	0.0475818	0.00757639	2.50151	up	hs|10q25.2	TATGGAGACAAAATTCTTGATGATTCCTTTATAGAAGGTGTTTCAAGAATAAGGGGTTGG
A_23_P67646	GAPDHS	glyceraldehyde-3-phosphate dehydrogenase, spermatogenic	0.0475818	0.00757442	11.5234	up	hs|19q13.12	GTGAATGATCCATTCATTGACCCGGAATACATGGTGTACATGTTTAAGTATGACTCCACC
A_24_P231546	FAM178B	family with sequence similarity 178, member B	0.0475818	0.00759268	2.11588	down	hs|2q11.2	CCTTCCTCTGTCTCCCTGTCACTAATGTGAGGTTTCTTTGTGCACATTAAAGTCTTCTTT
A_21_P0013648	XLOC_l2_015206		0.0475818	0.0075714	2.2347	down	hs|9q13	TGCAGAAAGAAGCACAGAGAGAAGCAGAGAAATGAAGCAGTTTTTGGTGGAAGAAGTGGA
A_32_P128310	CDKAL1	CDK5 regulatory subunit associated protein 1-like 1	0.0475845	0.00759963	1.86452	up	hs|6p22.3	TCTGCCTCCGACAGCGTACTCATGGAAATGAAAAGAGAATACTGTGTGGCTGACTTCAAA
A_33_P3337491	TEN1	TEN1 CST complex subunit	0.0476153	0.00760963	1.56034	down	hs|17q25.1	AATGAGAACCCAGAAAGCATGCCATAAATCCGACAGCCCCACCCCAGGAGACTGCAGGTG
A_33_P3217153	GRIA4	glutamate receptor, ionotropic, AMPA 4	0.0476183	0.00761268	1.67647	down	hs|11q22.3	AGCACCCAGCACAGTGCCTGGCATATTGTAGGTGCTTAATAAATATTTGTTGAATGAATG
A_33_P3290085	ZNF394	zinc finger protein 394	0.0476315	0.00761991	3.73919	up	hs|7q22.1	ACAAATGTCTTGAATGTGGGGAAAGATTTAGACAAAGTACACACCTTATCCGACACCAAA
A_23_P93431	AIG1	androgen-induced 1	0.0476667	0.00762811	1.61092	down	hs|6q24.2	ACCTGAGAGGGAAGGGGACAGATGTTTCTCATTGCATAATGTCACAGTTGCCTCAAATGA
A_24_P93309	CDNF	cerebral dopamine neurotrophic factor	0.0477313	0.00764154	4.24633	up	hs|10p13	TTGTTACGTGGGTTTATGAGTGAAACTAATACTACTGATAACTTACATTTGCAGTGTACC
A_33_P3305958	TECPR2	tectonin beta-propeller repeat containing 2	0.0477707	0.00765449	2.01629	up	hs|14q32.31	ATTCTCTGGCTGAGGAAGATGACATTAGAACTGAAATGCCACACTGTCACCATGCACATG
A_33_P3283420	RBM12B	RNA binding motif protein 12B	0.0477707	0.00765637	2.42868	up	hs|8q22.1	ACAATTTTAGACCTCCTGGTGAGGATTTTAGGAGCCCGCCTGATGATTTTAGAAGTCACC
A_33_P3245858	LOC100131581	uncharacterized LOC100131581	0.0477707	0.00765952	2.28872	down	hs|8p23.1	AGAATACCTCAGAGACACACCCAGAATAATGTGTAGCCAAATATCTGGGCACCCAACAAC
A_33_P3379916	GLS	glutaminase	0.047775	0.00766858	4.89242	up	hs|2q32.2	TTAATTAAATGTGCCGTTATTTACCCCTGATGTTATTTATGACTATGTGCCGATTCCTGC
A_33_P3420792	PDAP1	PDGFA associated protein 1	0.0478188	0.00768076	2.95068	up	hs|7q22.1	AGGCCGTTGGGCTTCAGGATCAATTTTGTTGGCAAGCAGTAAAAATAAGCTATCTACCTA
A_23_P381261	ADCY4	adenylate cyclase 4	0.0478286	0.0076849	1.47361	down	hs|14q12	CTACAGCCGGGGTGTCATCAAGGTGAAAGGCAAAGGGCAGCTCTGCACCTACTTCCTGAA
A_23_P7761	C5orf22	chromosome 5 open reading frame 22	0.0478378	0.00769306	9.27716	up	hs|5p13.3	CTTCCTGAGTCACTCTTAATCATGAAACTTGATTTTCTCAATTGGCCAGTCTTCTGATCT
A_33_P3389827	PROM2	prominin 2	0.0478378	0.00768933	2.00144	down	hs|2q11.1	TGAGGAAGAGGAGAGAGAAGAGATGGACAGACCTCAGATCCATTAAAGTGTTCTCACTTC
A_24_P48587	PSENEN	presenilin enhancer gamma secretase subunit	0.047852	0.00770104	2.58154	up	hs|19q13.12	GGCTTCCTCTTCTGGGTGATAGTGCTCACCTCCTGGATCACCATCTTCCAGATCTACCGG
A_33_P3305102	GPR97	G protein-coupled receptor 97	0.047852	0.00770361	1.6848	down	hs|16q21	TCCTCATCACCTTCCTCTTTGGCATGGTGGTCCTGGCCCTGGTGGTCTGGAAGATCTTCA
A_23_P16096	PPAN	peter pan homolog (Drosophila)	0.04786	0.00771827	2.20586	up	hs|19p13.2	TGGTATGCATGTGAAGCTCATGGCCACCATGTTCCAGAACCTGTTCCCCTCCATCAACGT
A_23_P14464	EXOC5	exocyst complex component 5	0.04786	0.00771745	1.8769	up	hs|14q22.3	TTCAGCAGCCCTCGGTTGATAGAAAGCACAGGAGATACCTTATGACACAGCCAACATTTT
A_33_P3261973	AP4B1	adaptor-related protein complex 4, beta 1 subunit	0.0478721	0.00772393	1.58426	down	hs|1p13.2	TACATCAAACTACAGAAAGTGGAGGTGCTGTGTGAACTGGTGAACGATGAGAATGTGCAG
A_24_P372932	PEX5	peroxisomal biogenesis factor 5	0.0478721	0.00772659	1.48319	up	hs|12p13.31	CGGAGAACATCTGGAGCACCCTGCGTTTGGCATTGTCTATGTTAGGCCAGAGCGATGCCT
A_24_P944616	HP1BP3	heterochromatin protein 1, binding protein 3	0.0479131	0.00773767	1.5053	up	hs|1p36.12	AGTATGGCTGGGAAATGGACTTGAGAAGATTGGCTTGAATTAGATCATAATCATGTGTGA
A_24_P88800	COX7A2L	cytochrome c oxidase subunit VIIa polypeptide 2 like	0.0479259	0.00774695	3.23449	up	hs|2p21	CCAACTAAACTGACCTCCGATTCCACAGTGTATGATTATGCTGGGAAAAACAAAGTTCCA
A_23_P97283	PAQR6	progestin and adipoQ receptor family member VI	0.0479514	0.00775782	2.13581	down	hs|1q22	TGAGTCTGTCCTGGTCATAACTGTGTGCTCAAGGTGTCCAGGCTTTTGGGGGTGGGCCTA
A_33_P3403927	SAMD10	sterile alpha motif domain containing 10	0.0479514	0.00775612	2.40201	down	hs|20q13.33	GCACGCCTGTCTCGTCTTCCTTGTTTTGCTGCACTCACTTTTTTATACTCTGACAAAAAA
A_23_P502750	MDM2	MDM2 proto-oncogene, E3 ubiquitin protein ligase	0.047955	0.00778075	10.2141	up	hs|12q15	TCATCCTTTACACCAACTCCTAATTTTAAATAATTTCTACTCTGTCTTAAATGAGAAGTA
A_24_P370156	MAN2B1	mannosidase, alpha, class 2B, member 1	0.047955	0.00778497	3.44307	up	hs|19p13.2	CCGTGGCAGGAAACTACTATCCAGTCAACACCCGGATTTACATCACGGATGGAAACATGC
A_24_P21056	PHF14	PHD finger protein 14	0.047955	0.00776491	2.58679	up	hs|7p21.3	ATGGAAACCCTACCAGATGGAACCAAACGATCAAGGAGGCAGATTAAGGAACCAGTGAAA
A_33_P3326105	RNF216	ring finger protein 216	0.047955	0.0077669	1.59149	down	hs|7p22.1	CCTGGTCTAAGTGGTAGATGGTGCAGGGAGAGGAGAATTTCATTCTGTGGCAGCAGCTGA
A_23_P253395	UNC13B	unc-13 homolog B (C. elegans)	0.047955	0.00778824	1.9823	down	hs|9p13.3	ATTGGAGTATGGCCAGGGCAGGAGTACACAGAATAGAATTTAGACTGTCCCTTGAGTAGA
A_23_P111112	VARS2	valyl-tRNA synthetase 2, mitochondrial	0.047955	0.00777463	1.54243	down	hs|6p21.33	TCATTGTGTAAATGAGGACACAGACTGGCTTGGTCGCAGTGACTGTGGTGTCCTTGAGAT
A_33_P3424257	NAA50	N(alpha)-acetyltransferase 50, NatE catalytic subunit	0.047955	0.00778987	1.82846	down	hs|3q13.2	ATGGTGTGGTGGTGGAAAAGAAAAGCTCCCTCAGTTTTTTGGAGGGAATAACTTAAAAAA
A_24_P341923	EPG5	ectopic P-granules autophagy protein 5 homolog (C. elegans)	0.0480216	0.00781152	2.81485	up	hs|18q12.3	AGTCCTAGAACAGGAGATGTCTAAGCTCTTAGACGATATCATTGTCTTTAACCCGCCCGA
A_33_P3325704	SPRR2E	small proline-rich protein 2E	0.0480216	0.00780811	2.81813	down	hs|1q21.3	AACCATCAAAAAATGCTGTTGATGTTTTCTGTGTCTGTCTGTCACCTGGGCATGGGCTTC
A_33_P3329878	RNF216	ring finger protein 216	0.0480274	0.00781505	2.35129	up	hs|7p22.1	CTGATGCCATTAAAAAATGGCAGGAGCTATCACCAGAAACCAGTGGAAAAAGGAAAAAGA
A_32_P49423	NPM1	nucleophosmin (nucleolar phosphoprotein B23, numatrin)	0.0481692	0.00785411	2.07184	up	hs|5q35.1	AAACAGGAAAAAACTCCTAAAACACCTAAAAGGACCTAGTTCTGTAGAAGACATTAAAGC
A_33_P3348714	FGF9	fibroblast growth factor 9	0.0481692	0.00785626	4.48877	up	hs|13q12.11	ATCACATCAGCTCCACTGTTGCCAAACTTTGTCGCATGCATAATGTATGATGGAGGCTTG
A_33_P3381832	FAM166A	family with sequence similarity 166, member A	0.0481692	0.00785112	3.14261	down	hs|9q34.3	ATTTGGCCACATCAGACAGTCGCCAACGTTCAGGGAACGAAAGGGAGCCTTGCCTGGCTT
A_32_P151366	SIRT5	sirtuin 5	0.0481692	0.00785033	1.45469	up	hs|6p23	AGGGAAGAGCACGGTCGGTACAAATGCATGGCAGGTGTGAAACAGTTTGATTTGTTCAAA
A_33_P3317850	RIOK3	RIO kinase 3	0.0483183	0.00790399	3.62267	down	hs|18q11.2	GTGTGGCATTCTTGGAGTGTGCTGTGAATGTGCTTTTTAAGAAATTAAAAAGAGATCATT
A_32_P42946	C1orf210	chromosome 1 open reading frame 210	0.0483183	0.00789862	1.8681	down	hs|1p34.2	CTGAAGATGAGGATGATGATGGCTTCATCGAGGACAATTACATTCAGCCTGGGACTGGCG
A_33_P3223056	ADAMTS10	ADAM metallopeptidase with thrombospondin type 1 motif, 10	0.0483183	0.00789103	1.73746	down	hs|19p13.2	CACACACTCCTGCCAGGAAGCCCTACATCAATAAAGTTCTGTCTTGTGTAGATTTCTACG
A_23_P47879	STAT6	signal transducer and activator of transcription 6, interleukin-4 induced	0.0483558	0.00791272	3.25558	up	hs|12q13.3	CAAGGGCTGAGATTCTTCGTGTATAGCTGTGTGAACGTGTATGTACCTAGGATATGTTAA
A_24_P144881	RNF6	ring finger protein (C3H2C3 type) 6	0.0483932	0.00792144	3.1847	up	hs|13q12.13	ATTAATGAACTCAATGATGAAGATTATCGGCTTATGAGAGACCATAATCTTTTAGGCACC
A_24_P865	CEP85L	centrosomal protein 85kDa-like	0.0483938	0.00792907	2.54522	down	hs|6q22.31	TTGGGCCTAGCTGTTTACATGATAGTATGGAGATGCTTAGGTTAGAGGACAAGGAAATAA
A_33_P3293403	FOXD4L5	forkhead box D4-like 5	0.0483938	0.00792619	3.88673	down	hs|9q21.11	GTGTCCTATATCATATTTATTGTTCAACAAAACACTGCTCCACGGCTTCAATTCAGTTTA
A_23_P163173	LTB4R2	leukotriene B4 receptor 2	0.0484288	0.0079403	1.36269	down	hs|14q12	CTTGCTCTGGGCCCCCTACCACGCAGTCAACCTTCTGCAGGCGGTCGCAGCGCTGGCTCC
A_23_P106798	SIAH1	siah E3 ubiquitin protein ligase 1	0.0485262	0.00796725	4.64262	up	hs|16q12.1	TTGCAACAGCCATTATGAATAGCGACTGTCTAGTCTTTGACACCAGCATTGCACAGCTTT
A_24_P229871	LINC00469	long intergenic non-protein coding RNA 469	0.0485262	0.00796933	2.90384	down	hs|17q25.1	AAAGGAGTGTGAAAAATCCCCATTTCTGTCTCTCTCTCCTCATCAGCAGTGGAAACCGGG
A_19_P00322188	LOC100507651	uncharacterized LOC100507651	0.0485262	0.00795961	2.5087	down	hs|8q12.1	TTCATGTCTGCTTTGCTGGCGGGCCAAGTAGCAACAGCTGCAGTCGGCGTGTTCTCTGAA
A_33_P3291325	INO80	INO80 complex subunit	0.0485262	0.00796605	1.75715	up	hs|15q15.1	ATGAATTGGATGGGAAAAGGAGAAAAGAGGGTGTGAACCTGGTGATCCCATTTGTTCCCT
A_33_P3298634	NFS1	NFS1 cysteine desulfurase	0.0487348	0.00801529	5.50834	up	hs|20q11.22	TGATCCTCGTGAGATCATTTTTACTAGTGGTGCTACTGAATCCAACAACATAGCAATTAA
A_33_P3310552	FMNL2	formin-like 2	0.0487348	0.0080167	6.5237	up	hs|2q23.3	AATTTCCAAATGTTCACTCGAGGGTAAGGATTTCTTCTAGCACACCGGTGGTGGAGGATA
A_23_P7896	DUSP22	dual specificity phosphatase 22	0.048746	0.00803298	2.84604	up	hs|6p25.3	TCACCATCTCAAAACCTGACAAGACATTTCAAAGAAAGTATTAAATTCATTCACGAGTGC
A_21_P0010595	FBXO25	F-box protein 25	0.048746	0.00803427	3.82019	up	hs|8p23.3	CTTTAATCGGTTAGACTTCTCAAGTGCAATTCAAGATATCCGAAGGTTCAATTATGTGGT
A_33_P3400244	ZNF496	zinc finger protein 496	0.048746	0.00803189	3.30672	up	hs|1q44	TGTAAAGGTCTTAATAACAAGAACAGTGACTTCGGCTCCGGAGCTTCAAGATAGTGGCCT
A_33_P3268507	CEACAM1	carcinoembryonic antigen-related cell adhesion molecule 1 (biliary glycoprotein)	0.048746	0.00803331	3.55556	up	hs|19q13.2	ACATCACTGTGAATAATAGTGGATCCTATACCTGCCACGCCAATAACTCAGTCACTGGCT
A_33_P3304312	CELF6	CUGBP, Elav-like family member 6	0.048746	0.00803293	2.02767	down	hs|15q23	TGAGCTTAGAAGTGGTGTGTGCTCTGTCTGTCTGTCTTTGTCTGTCTGTTGTATACAGTG
A_32_P153892	TAF3	TAF3 RNA polymerase II, TATA box binding protein (TBP)-associated factor, 140kDa	0.0487473	0.00803973	1.88228	down	hs|10p14	AAAGAGGAAGAGGCAGATCCCTACAAGTTTAAAATCAAAGAATTTGAAGATGTTGATCCC
A_33_P3228128	ERCC1	excision repair cross-complementation group 1	0.0487473	0.00803816	1.82863	up	hs|19q13.32	AGGCCTATGAGCAGAAACCAGCGGACCTCCTGATGGAGAAGCTAGAGCAGGACTTCGTCT
A_33_P3413808	PABPC1L	poly(A) binding protein, cytoplasmic 1-like	0.0489232	0.00807509	2.24722	up	hs|20q13.12	GCAGAATGAACTGAAGCGCAGGTTTGAGCAGATGAAGCAGGACCGGCTGAGGCGTTACCA
A_33_P3267651	DZIP3	DAZ interacting zinc finger protein 3	0.0489232	0.00808168	2.11988	down	hs|3q13.13	TAGTTACCTAGATTGTGAACGATCTTGTGAAGCTGACATTTTGAAGAACACCAGTTATAA
A_21_P0013251	PMS2	PMS2 postmeiotic segregation increased 2 (S. cerevisiae)	0.0489232	0.0080823	1.62764	up	hs|7p22.1	CACAGTCAGCGTGAAGCAGTTATTTTCTACGCTACCTGTGCGCCATAAGGAATTTCAAAG
A_33_P3389060	CDK5RAP2	CDK5 regulatory subunit associated protein 2	0.0489232	0.00808454	1.89686	up	hs|9q33.2	TGAAATGGACATTCAAACCCAAGAGGCTCCCAGCTCCACAAGTCAAGAGCTGGGAACAAA
A_33_P3211263	GPATCH4	G patch domain containing 4	0.0489718	0.00810198	2.38677	up	hs|1q23.1	GAAAGAGCTGGAGTCAGCACTGTCCAGAAAGCCAAAAAGAAACAGAAGAAGAGAGACTAA
A_23_P72462	ATP2A1	ATPase, Ca++ transporting, cardiac muscle, fast twitch 1	0.0489718	0.008098	7.03582	down	hs|16p11.2	GTCCTCAAGATCTCACTGCCAGTCATTGGGCTCGACGAAATCCTCAAGTTCGTTGCTCGG
A_23_P500353	KCNN2	potassium channel, calcium activated intermediate/small conductance subfamily N alpha, member 2	0.0491534	0.00813845	1.78138	down	hs|5q22.3	CGGTCCTCTTCCACAGCACCACCAACTTCATCAGAGAGTAGCTAGAAGAGAATAAGTTAA
A_33_P3331172			0.0492425	0.00815626	2.02851	down	hs|14q32.33	TTACTAGCTCTGCTATGCAGTGGGTGCGACAGGCTCGTGGACAACGCCTTGAGTGGATAG
A_33_P3331228			0.0492745	0.00817177	4.61928	down	hs|14q32.33	CAAAAAACACGCTGTATCTGCAAATGAACAGCCTGAAAACCGAGGACACAGCCGTGTATT
A_23_P45940	TFB2M	transcription factor B2, mitochondrial	0.0492971	0.00818082	2.81431	up	hs|1q44	TATGATGAAACCCTGGAAGATAGGTAGCAACTAGACTGTCGTTTTTGGTGGAGCGGTTCA
A_21_P0010307	LOC284825	uncharacterized LOC284825	0.0493621	0.00820223	1.51073	down	hs|21q21.3	TTAAAATTGGTTCCAGCTATCTAAGATACACACACAACCACACACGCGCACACACGAATA
A_23_P139725			0.049433	0.00822006	3.87905	up	hs|12p13.31	GGGCTGATGTTCCTTTTGAAGAAGAGTTCAGAAAAAGGATGGTATCCTGTGAAGGAAAGC
A_21_P0013921			0.0494332	0.00823265	2.70888	down	hs|1p36.11	GCTCTGGTGGTGGTGTCTTCCTCATTACCGGAGGAATCATTTATGATGTTATTGTTGAAC
A_33_P3321055	TNFRSF19	tumor necrosis factor receptor superfamily, member 19	0.0494332	0.0082322	2.25731	down	hs|13q12.12	GCCAGGGAGACAAATGGTCTAGCTCAGCAGATCCAACTCCCATGGAGCCCAGCAAGCTAA
A_23_P50839	MBD3	methyl-CpG binding domain protein 3	0.0494332	0.00822519	2.20179	down	hs|19p13.3	CCGCATGGAGGCAGTGGGCTGGCAGCTTCCTGCTGCTCCCTGTCAGAGTCAAAGCACAAA
A_21_P0012569			0.0494889	0.00824461	3.2013	down	hs|11p15.4	TTTTTCTTGTGTGGGTGAGAAAGGGCAACCACATTAAATCTCTACATCTGCAAATCCTGC
A_23_P32054	CAMSAP1	calmodulin regulated spectrin-associated protein 1	0.0495201	0.00825247	2.31158	up	hs|9q34.3	ATTAGTGTTGAAGCCGAATGTTATGGTTTTTATTGCGGAGCTTTTTTGGTGGTTCGAGAA
A_33_P3263307	RANGAP1	Ran GTPase activating protein 1	0.0495314	0.00825701	2.00122	down	hs|22q13.2	TTTGTGCTCTGTGTGTGTCTGGGCTGTGCCCGGGGGCTTCACAAATAAAGTCGTGTGGCA
A_21_P0013229	INTS4	integrator complex subunit 4	0.0495545	0.00826352	2.98372	up	hs|11q14.1	TTCCTAGTTGACATGTTCAACGATGAAATTGAGGAAGTACGTCTGCAGTCCATACATACC
A_33_P3308137	FAM221A	family with sequence similarity 221, member A	0.0495653	0.00826799	4.40635	down	hs|7p15.3	CTAAGTGGAAAGGAAAAGCTCCATTGCCATCAGCTACAAAACCTTCATGAAGACTATTGG
A_21_P0014949	NPEPPS	aminopeptidase puromycin sensitive	0.0496168	0.00828284	2.14304	up	hs|17q21.32	TGATGAGATATGTGATGCTATATCATATAGCAAAGGTGCATCTGTCATCCGAATGCTGCA
A_24_P366457			0.0496168	0.00828424	4.54018	up	hs|6q21	CACAGCAAAATTGGTCATCCTTGCTTACAACTGCCCAGCTTTGCGGAAATCAGAAGTAGA
A_23_P70045	H2AFY	H2A histone family, member Y	0.0496454	0.00829472	3.95279	up	hs|5q31.1	TCTCCAGTTACTTCGTGTCTACAATGTCCTCTTCCATCAAAACGGTGTACTTCGTGCTTT
A_21_P0012283	GGT1	gamma-glutamyltransferase 1	0.0496481	0.00829783	1.90202	down	hs|22q11.23	ACAACCATGTGTACACCAGGGCTGCCGTGGCCGCGGATGCCAAGCAGTGCTTGGAGATTG
A_19_P00322992			0.0496675	0.00830643	3.00495	down	hs|2q13	ATCTTGTGTGTGGTGGTCTTCTTCAGAGTAGCAGCTGATTCAGAGGGATTCCATAGAACT
A_33_P3251901	APBB2	amyloid beta (A4) precursor protein-binding, family B, member 2	0.0496675	0.00830539	1.48283	down	hs|4p14	CTGCACCCAGCCCACTGACACGTTTTACTGATAAATGTAAATCTAAGCTAAAATAAAAAT
A_24_P92256	SGSM2	small G protein signaling modulator 2	0.0497687	0.00832603	2.67806	up	hs|17p13.3	ATGCTTCTCAGGATGCCAAGAGGCCTAGGAACCCAGAAACCCCCTTGGAGGAGCTGTGTA
A_33_P3343577			0.0498083	0.00833534	1.28213	down		GGCATGGGCTGAGGCTGATCCATTACTCATATGGTGTTAAAGATACTGACAAAGGAGAAG
A_33_P3224745	PLA2G15	phospholipase A2, group XV	0.0499301	0.00836377	1.76024	down	hs|16q22.1	ACATGGGGCTCTGAGCAGGCTGTATCTGGATTCTGGCAATAAAAGTACTCTGGATGCTGT
A_33_P3251227	C1GALT1	core 1 synthase, glycoprotein-N-acetylgalactosamine 3-beta-galactosyltransferase 1	0.0499402	0.00837543	3.54716	up	hs|7p22.1	CTAGAACGTTTTGGTACTGGAATTACAACTATTATCCTCCTGTAGAGGTAAGTTTAGAAA
A_23_P164148	MLX	MLX, MAX dimerization protein	0.0499402	0.00837621	2.02213	up	hs|17q21.2	CACAGGCTATGATGCTGCATGGCAGAGGCAGGTATAACACAGCACTACATATTGGAAATT
A_33_P3289248			0.0499402	0.00836865	3.25537	down	hs|14q32.33	CTCCAGGGAAGGGCCTGGAGTGGGTCTCAGGTATTAGTTGGAATAGTGGTAGCATAGGCT
A_23_P97096	OPTC	opticin	0.0499464	0.00837995	4.735	down	hs|1q32.1	GACTGCCTACCTGTATGCACGCTTCAACCGCATCAGCCGTATCAGGGCCGAAGACTTCAA
A_23_P141651	NCOR1	nuclear receptor corepressor 1	0.0499495	0.00840196	2.89968	up	hs|17p12	AAGCTTTGATGACAAAGTTGAGGATCATGGAGTTGTCATGTCCCAGCCTATGGGAGTAGT
A_33_P3403048			0.0499495	0.0083956	5.12488	up	hs|2p11.2	TTTTTTCCTAGCATATCCCAGAGAACTCATTTGCCAGAGCTCTTGAAAATGAGTCTTGCT
A_23_P206724	MT1E	metallothionein 1E	0.0499495	0.00839928	4.14747	down	hs|16q12.2	GGCATCGGAGAAGTGCAGCTGCTGTGCCTGATGTGGGAACAGCTCTTCTCCCAGATGTAA
A_33_P3329508	LRRC27	leucine rich repeat containing 27	0.0499495	0.00840097	1.80507	down	hs|10q26.3	AAGATGGGCTCCACTGTCTTCTGGCTCCCATGTGTTTTGTTAAAAATTCAGTGTTCAGGC
A_33_P3337161	ADCY4	adenylate cyclase 4	0.0499495	0.00839912	1.59912	down	hs|14q12	ACTGAGAATAGCCTTGGGCACCGCCACCATCCTCCTTGTCTTTGCCATGGCCATTACCAG
A_33_P3214463	MESP2	mesoderm posterior basic helix-loop-helix transcription factor 2	0.0499683	0.00840783	1.82684	down	hs|15q26.1	AGGCCCCAGGCTCTGCTTCTTGGTGACAGTTGGCCAGAGCCCTGTATGCTTTGATTTTTT
A_32_P22078	RPS9	ribosomal protein S9	0.0500016	0.00841611	3.25306	up	hs|19q13.42	AGAGCTGAAGCTGATCGGCGAGTATGGGTTCCGGAACAAACGTGAGGTCTAGAGGGTCAA
A_33_P3353581	IGBP1	immunoglobulin (CD79A) binding protein 1	0.0500184	0.00842163	2.64142	up	hs|Xq13.1	GCTGGTTATCCAAGTCTGGCAACTATGACGGTGAGTGACTGGTATAAGCAACATTGGAAA
A_32_P35220	CBWD5	COBW domain containing 5	0.0501079	0.00845398	2.04057	up	hs|9q21.11	GACAACACTTCTGAACTATATTTTGACAGAGCAACATAGTAAAAGAGTAGCGGTCATTTT
A_33_P3418798	MSANTD1	Myb/SANT-like DNA-binding domain containing 1	0.0501517	0.00846836	1.7696	down	hs|4p16.3	AAGGCCGCTTCGAGGATGATCGCTCCGACAGCTCCTCCAGCTTACTGTCCCTTAAGTTCA
A_23_P120812	IGLL1	immunoglobulin lambda-like polypeptide 1	0.0501653	0.00848649	4.49624	up	hs|22q11.23	GGGGGTTTCAATCCAAGCATAACTCAGTGACGCATGTGTTTGGCAGCGGGACCCAGCTCA
A_23_P108157	TJP3	tight junction protein 3	0.0501653	0.00847708	2.40583	down	hs|19p13.3	GCCATCGAGCGCCTCAACTATGTGCAGTACTACCCCATTGTGGTCTTCTTCATCCCCGAG
A_33_P3385516	CBLN4	cerebellin 4 precursor	0.0501653	0.00848686	2.38157	down	hs|20q13.2	GGTGGGATGCTGTTGTTTCTAATTATACCTATTTTTCAAGGCTTCTGTTGTATTTGAAGT
A_33_P3232871	TMEM239	transmembrane protein 239	0.0501653	0.008478	1.38112	down	hs|20p13	TCCATGACTCACCCAGGCGACACTCAGGATTTGGATCAATAGAAGGGCAACCCCATCCCA
A_33_P3361112	ABCG8	ATP-binding cassette, sub-family G (WHITE), member 8	0.0502599	0.00850557	1.82654	down	hs|2p21	TTGTGTGGGGTCATGGGCTCCAAAAGCCAACGTGAACAATTAAAAATGTATTGAGCATCT
A_33_P3401322	ISG20L2	interferon stimulated exonuclease gene 20kDa-like 2	0.0502801	0.00851633	2.4669	up	hs|1q23.1	GGGAAAGCCTTCACGTCAGAACCCAACCCTATACCTTTTACTTCTTAAATGGTGCTAACC
A_33_P3215864	FAM3A	family with sequence similarity 3, member A	0.0502801	0.0085138	1.56489	down	hs|Xq28	ATTGTGGTCCTAGTCGTCAGTGTGGGTGTCACATGGATCGTGGTCAGCATCCTCCTGGGT
A_23_P80032	E2F1	E2F transcription factor 1	0.0504669	0.00855418	1.70356	down	hs|20q11.22	CTGGGCGTGTAGGACGGTGAGAGCACTTCTGTCTTAAAGGTTTTTTCTGATTGAAGCTTT
A_33_P3414907	NPL	N-acetylneuraminate pyruvate lyase (dihydrodipicolinate synthase)	0.0506413	0.00859736	4.77438	up	hs|1q25.3	AACTCAAAACTCAAAGTTTCAAAGAACCAAAGGACTCTTCCTCTGGGCACCACAAACTTC
A_23_P64058	RASGRP2	RAS guanyl releasing protein 2 (calcium and DAG-regulated)	0.0506413	0.00859273	1.3794	down	hs|11q13.1	GGCCAGGGCTGGTGTCCCTAAGGTTGTACAGACTCTTGTGAATATTTGTATTTTCCAGAT
A_24_P56052	ZFP91	ZFP91 zinc finger protein	0.0507299	0.00861786	4.35756	up	hs|11q12.1	TGAGATCTGTGGATTTACTTGTCGACAAAAGGCATCTCTTAATTGGCACATGAAGAAACA
A_33_P3253460	LOC100130654	uncharacterized LOC100130654	0.0508191	0.00864122	2.0693	down	hs|17q21.2	AGCTGTGTCCTCTCCTGTCCTGTGCAGTTAATCAGGGCTCCCTGTGGCTTTCAGGAGCAA
A_23_P31921	ASS1	argininosuccinate synthase 1	0.0508191	0.00863684	3.22788	down	hs|9q34.11	TCCCTGGAGGATGCCTGAATTCTACAACCGGTTCAAGGGCCGCAATGACCTGATGGAGTA
A_33_P3232655	GHRHR	growth hormone releasing hormone receptor	0.0509356	0.00866652	2.02744	down	hs|7p14.3	TTTCGCCACCATGACCAACTTCAGCTGGCTGTTGGCAGAAGCCGTCTACCTGAACTGCCT
A_33_P3362952	lnc-TBC1D29-1	lnc-TBC1D29-1:1	0.0511027	0.00869769	2.48455	down	hs|17q11.2	ATGTCTGTCCCTGGTGTGCCTCTCTGCCATGCAGCTGTAGCCAGTGAGCTCCCTTTTTGT
A_33_P3286916	PDZD7	PDZ domain containing 7	0.0511108	0.00870315	2.20014	down	hs|10q24.31	TCTAGAGCAGGTGACCCACCAGCGTGCAGTAGACACCATCCGTCGGGCTTATCGAAACAA
A_24_P357726	PSG8	pregnancy specific beta-1-glycoprotein 8	0.0511551	0.00872038	1.75514	down	hs|19q13.2	TATCAATGTGAAATAAGGGACCAATATGGTGGCATCCGCAGTTACCCAGTCACCCTGAAT
A_33_P3294159	CALY	calcyon neuron-specific vesicular protein	0.0511576	0.00872354	1.66097	down	hs|10q26.3	AGACACAGACAGAATACCAGCTGTCCTCCCCAGACCAGCAGAATTTCCCTGACCTGGAGG
A_32_P156851	RCAN2	regulator of calcineurin 2	0.05116	0.0087267	1.44569	down	hs|6p21.1	AATGAAGGGGAAGGGGAAGATTTCCCACCAACTGAATCATTTGTGCACGTGTATAGCTCA
A_23_P66421	NAT9	N-acetyltransferase 9 (GCN5-related, putative)	0.0511704	0.00873895	1.69197	down	hs|17q25.1	ACTCTGACTCCTAACAGTCTTCCTTGCCCTGCCATCATCTGGGGTGGCTGGCTGTCAAGA
A_23_P140050	SUPT20H	suppressor of Ty 20 homolog (S. cerevisiae)	0.0512093	0.0087517	2.57918	up	hs|13q13.3	CACTGCCCAGTGCAATGCAGGCAGCTTCTCAAGCAGGTGTTCCATTTGGTTTAAAAAATA
A_23_P158041	AQP7	aquaporin 7	0.0512093	0.0087549	2.44404	down	hs|9p13.3	GCAGAGGAAGATGGTGCGAGAGTTCCTGGCCGAGTTCATGAGCACATATGTCATGATGGT
A_33_P3413958	OR7E47P	olfactory receptor, family 7, subfamily E, member 47 pseudogene	0.0512093	0.00875288	2.17772	down	hs|8p23.1	AATAACATAATCATGCATTTCCCTGCTGCCATATTTGGTTTTCCTCCCATCTCGGGGACC
A_33_P3264346			0.0512523	0.00876727	2.61465	down	hs|16p13.3	AGTCTGTCTGTCCGCATCCCCCTGTCTATGAGCTGGTCACCTGGCCCTCCTGATGCTGTC
A_23_P151653	APEX1	APEX nuclease (multifunctional DNA repair enzyme) 1	0.0513721	0.0087949	5.40276	up	hs|14q11.2	AAGAAAGGATTAGATTGGGTAAAGGAAGAAGCCCCAGATATACTGTGCCTTCAAGAGACC
A_33_P3375234	RMDN3	regulator of microtubule dynamics 3	0.0513721	0.00879878	3.50669	up	hs|15q15.1	CAGCCTTGCTTGAAAGCCCTCTCAGTGCCACTGTGGAAGATGCCCTCCAGAGCTTCCTAA
A_33_P3292896	SFXN5	sideroflexin 5	0.0514499	0.00881492	1.42522	down	hs|2p13.2	TGGTTCAGAAAGCCAACAAGTTCACCCCAGCCACCCGCCTTCTCATCCAGAGGTTTGTGC
A_33_P3231950			0.0515015	0.00883208	1.80026	down	hs|4p14	AAGTGAAATAAGCCAGACACAGAAAGTCAAATACTGCGTGATCTCAAATGTGGAATCTAA
A_33_P3374035	PDXK	pyridoxal (pyridoxine, vitamin B6) kinase	0.0515474	0.0088455	1.63359	down	hs|21q22.3	TGAGACTCCACGCCCAGTCTTTTCTTTTTTCTTTTTTAGAGACAAGGTCGGTCTCTGTCG
A_19_P00316897	CTD-3080P12.3	uncharacterized LOC101928857	0.051592	0.00885592	2.18536	down	hs|5p15.33	TTCAGCCCTGTTGAGAGTGGGAGTCGGTGTCGATGGTCACAGCTCAGTAACTCATCGTCA
A_23_P127367	POLD4	polymerase (DNA-directed), delta 4, accessory subunit	0.0516646	0.00887116	1.71605	down	hs|11q13.2	CTGCTGCCTGTCTCCCTGACCCATGATCTGGCAAGTTAGGCACAGTCAGACATGGACAGT
A_33_P3264926	SAMD4A	sterile alpha motif domain containing 4A	0.0517293	0.00888783	2.95921	up	hs|14q22.2	AACCTGACATCAACAACAGGCTGGAGTCGTTGTGCCTCAGTATGACCGAACACGCCCTGG
A_33_P3254634	PDIA5	protein disulfide isomerase family A, member 5	0.0517451	0.00890121	1.45954	down	hs|3q21.1	GCAAGAAGATGAAAGTTGACCTGAGCCCGAAGGACAAAAAGGTTGAATTATTCCATTACC
A_33_P3359413	SGTA	small glutamine-rich tetratricopeptide repeat (TPR)-containing, alpha	0.0517451	0.00889544	1.59241	down	hs|19p13.3	AAGGCAGCTGGGCCGTTTCTGTCTGTGTCCCATCCTGCTGTCCTTCTGTCCTGGATGTTT
A_32_P169574	OTUD5	OTU deubiquitinase 5	0.0517751	0.0089137	1.90452	up	hs|Xp11.23	GATGAAGAATGCCATAAAAACATCGGAGGAGTCATGGATTGAACAGCAGATGCTAGAAGA
A_23_P206018	TPM1	tropomyosin 1 (alpha)	0.0517762	0.00891993	4.4776	down	hs|15q22.2	ACAACATGTGAAAACCTCCTTAGCTGCGACCACATTCTTTCATTTTGTTTTGTTTTGTTT
A_33_P3266920	LOC100131303	uncharacterized LOC100131303	0.0517823	0.00893744	2.04127	down	hs|16q22.1	GCAGGAGACTGACCCCACAGAAGCTTGCTGGCTGAGCCATTTGGGAGAAAGGACAAATGT
A_21_P0011533			0.0517823	0.00893449	3.61644	down	hs|17p11.2	TCTCCCCTGTTTCTGAGCGGCCTAGATGCCTCTCGGTCTGGCTGAATATCTTCTACGAAG
A_33_P3317277	DPF1	D4, zinc and double PHD fingers family 1	0.0517823	0.00892896	1.3478	down	hs|19q13.2	GTCACCTCTGTCTCCGGCACCTGAAGGAAAAGGCTTCTGCTTACATCACCCTCACCTAGG
A_23_P142424	IGFLR1	IGF-like family receptor 1	0.0517823	0.00893385	1.91566	down	hs|19q13.12	ATGCATTGCGGGTGCTGTCCAAGCTTGGCTCATCTGGGGTTTGCTGGGCTTAACACCCAA
A_23_P148785	SFT2D2	SFT2 domain containing 2	0.0518107	0.00894643	5.1087	up	hs|1q24.2	AAGGGACTTGCACTTATCTTCTGCATTTTGCAGTCTTTGGCATTGACGTGGTACAGCCTT
A_33_P3264910	NKX6-2	NK6 homeobox 2	0.0518122	0.00895228	1.52227	down	hs|10q26.3	ATCCGGGGGCGGCCCCGGGTGGGCGCGAGTCGCTTTGTATCATCAATAAATTATTTAACG
A_33_P3306983	C11orf31	chromosome 11 open reading frame 31	0.0518803	0.00897241	2.40416	up	hs|11q12.1	AAACTCAAATTCCCTGAGCCTCAAGAGGTGGTGGAAGAGTTGAAGAAGTACCTGTCGTAG
A_23_P159390	TOPBP1	topoisomerase (DNA) II binding protein 1	0.0518803	0.00896774	2.89616	up	hs|3q22.1	GAAGTAGTTCCATACTTGATGTTCTGACTGGAATCAATGTACAGCAACGAAGACTAGCAC
A_33_P3282740	LINC00869	long intergenic non-protein coding RNA 869	0.0518803	0.0089708	2.10976	down	hs|1q21.2	AAGAACTGACCCACTTACAACAGAAGATACAGGAAGGGAGAGGTGTCTGCTACCTTTTCA
A_21_P0011851	RHOQ	ras homolog family member Q	0.0518961	0.00898464	7.29898	up	hs|2p21	GCTGACCAAACCACAAGAAACTTTCTTTAAGTTGTGTTAAAGAGGAAAGACCTAGAATCC
A_23_P4353	WSB1	WD repeat and SOCS box containing 1	0.0518961	0.00898302	5.90243	up	hs|17q11.1	ATGGACCCTTTTGCTTTTCTGATTTTTAGTTCTGACATGTATATATTGCTTCAGTAGAGC
A_24_P138361	EIF3M	eukaryotic translation initiation factor 3, subunit M	0.0519729	0.00900521	3.0233	up	hs|11p13	CAACAACTGTATGACACACTTAATGCCTGGAAACAAAATCTGAACAAAGTGAAAAACAGC
A_23_P253597	LRRC3	leucine rich repeat containing 3	0.0519845	0.0090136	1.50936	down	hs|21q22.3	ACGAGATCGCCTGCCACACCTCAGTGCAGGAGGAGTTTGTGGGGAAGCCTCTGGTTCAGG
A_23_P98218	CWC15	CWC15 spliceosome-associated protein	0.0520335	0.00902971	1.76918	up	hs|11q21	ATTCCTGCCGCCAACCTTGATGCAGATGACCCTCTAACAGATGAGGAAGATGAAGATTTT
A_24_P336577	FAM212B	family with sequence similarity 212, member B	0.0522005	0.00906712	1.79415	down	hs|1p13.2	AATCCCTCTGACATCTCCACTGCCCCCAAAGACCTCCGTTGAACATTCTGTATGGAAAAG
A_23_P86660	HNRNPA3	heterogeneous nuclear ribonucleoprotein A3	0.0522793	0.00909019	2.15459	up	hs|2q31.2	CAATAAAAAGGGGAATGGCGCATGCTAGTGTTTGAATATGCTCTCTTGTTGCTCTAATTC
A_33_P3332666	SPHK2	sphingosine kinase 2	0.0522793	0.00909604	2.7201	down	hs|19q13.33	AGGTGGAGTATGGGCCGCTACAGGCACAGATGCACCCTGGCATCGGTACACTGCTCACTG
A_23_P140907	TMEM8A	transmembrane protein 8A	0.0523155	0.00910679	2.00347	up	hs|16p13.3	GCGTCTCTATGGCCTCTGTGGGCATCGCCATCTACACCTCCATGATGACTAGCGACAACT
A_19_P00329711	MAVS	mitochondrial antiviral signaling protein	0.0523288	0.0091202	2.76857	up	hs|20p13	AAGATCAAACCCTGCTTTTGTGTAAATGCTGACCTCCTTGCCTACATTTTAAAAACCTAG
A_33_P3419165	TFPT	TCF3 (E2A) fusion partner (in childhood Leukemia)	0.0523288	0.00912059	2.2567	up	hs|19q13.42	TTTTGCGAACGGCTTAACCTACAGATTGAAGAGGTCGGAAGCTCTGAGGCCCGGGGCTTC
A_33_P3420757	AQP4	aquaporin 4	0.0523288	0.00911298	1.77964	down	hs|18q11.2	TGACCGGGGAGAGGAGAAGAAGGGGAAAGACCAATCTGGAGAGGTATTGTCTTCAGTATG
A_21_P0004760	LINC00472	long intergenic non-protein coding RNA 472	0.0523678	0.00916569	2.63527	down	hs|6q13	TTTACAAAAGAACATTAAAATCTCCCCAGATGCTCACTGCTCTGATCATTTCCCCTACAG
A_33_P3301104	EPHA10	EPH receptor A10	0.0523678	0.00914315	1.57568	down	hs|1p34.3	TGCAGCTGCAGCGCGGGATTCCAGGAGCGTGGTGACTTCTGCGAAGGTATCCAGTTGGCT
A_33_P3369646			0.0523678	0.00916662	1.49658	up	hs|9q34.3	AACTCCGGGACCATCTCCTTGATCTGCACGAACCTCCAGCCCGAGGTGAGGAAGCCGATG
A_21_P0012087	LOC100506797	uncharacterized LOC100506797	0.0523678	0.00915371	1.91257	down	hs|2q14.2	CATACACTGTGCTGGGTGCTGTTAATACAACAACGCTTCTGGCTATGTACTGTTTAACCC
A_23_P258093	AGPAT1	1-acylglycerol-3-phosphate O-acyltransferase 1	0.0523678	0.009161	1.32217	up	hs|6p21.32	TTGGGGAAAGGAACGAACCCTGGCTGGAGGGGATAGGAGGGCTTTTAATTTATTTCTTTT
A_33_P3271810	PHLPP2	PH domain and leucine rich repeat protein phosphatase 2	0.0523678	0.00915025	1.99521	down	hs|16q22.2	TCAGCCTGGAGCAGGACCCAGAGGAGGCTCAAAGGGTGAAGGACCAAAAAGCCATCATCA
A_33_P3416513	C8orf74	chromosome 8 open reading frame 74	0.0524091	0.00917667	2.11009	down	hs|8p23.1	GGCACGGTGAGCTCAGCACCCACAGAGAGACTTCTTGTGATTAAAAGAAACAAACCCATG
A_24_P277349	SEC31A	SEC31 homolog A (S. cerevisiae)	0.0524168	0.00918083	2.10406	up	hs|4q21.22	AGTGGTTTACACAACATTGCAAGGAGCATTGAAACTCGAAACTACTCAGAAGGATTGACC
A_33_P3351259	LOC100130560	uncharacterized LOC100130560	0.052451	0.00918965	2.07016	down	hs|15q26.1	CTCCTACATTGCCTTGCCAGAAGCCTGCTGGTCAGCTTGGATTTCTTTTTGTCCTTTTTT
A_24_P372048	YKT6	YKT6 v-SNARE homolog (S. cerevisiae)	0.0525248	0.00920641	1.6494	up	hs|7p13	GGAAGCTTCTGCTGGGATGGTGTCACCTATGGGTTTTGAACCAGTGTGGTATGGTCCTTG
A_23_P106887	FUS	FUS RNA binding protein	0.0525507	0.00921843	2.25022	up	hs|16p11.2	TATTGACTGGTTTGATGGTAAAGAATTCTCCGGAAATCCTATCAAGGTCTCATTTGCTAC
A_33_P3348884	CCDC141	coiled-coil domain containing 141	0.0526032	0.0092333	2.30525	down	hs|2q31.2	ATAACCCTGTGTGTCGTCTATGTTAGTGTGTCCCTAATGTACTGGCTCCTCACACAATAA
A_33_P3356220	STARD3	StAR-related lipid transfer (START) domain containing 3	0.0526032	0.00923326	1.10803	up	hs|17q12	CCCCTCCTCCCAGGGCCTCCTGGGGGACCTTTGTATTAAGCCAATTAAAAACATGAATTT
A_24_P30206	BCCIP	BRCA2 and CDKN1A interacting protein	0.0526047	0.0092364	2.5845	up	hs|10q26.2	ACAATTCCAAAAAGAAACCTAGCAACAAAAAGAAAGCTGCGTTAATGTTTGCAAATGCAG
A_33_P3391345			0.0526636	0.00924957	2.37097	down	hs|22q11.1	AACCACAGAGCCCTGGAACTCACCTGGCAGCCTCGCGGCGCTAAAGCCGGCGGAGCCTGA
A_24_P350397	HSD3B1	hydroxy-delta-5-steroid dehydrogenase, 3 beta- and steroid delta-isomerase 1	0.0527635	0.0092813	1.54954	down	hs|1p12	AAGTCCAAGACTCAGTGATCGAAGGATGACAGAGATGTGCAGTGGGTATTGTTAGGAGAT
A_24_P25080	CBWD5	COBW domain containing 5	0.0527892	0.00928868	2.01147	up	hs|9q21.11	TTTGGGTTGATGCTGAATTAGGGAGTGATATTTACCTTGATGGTATCATAACTATTGTGG
A_33_P3277344			0.0528001	0.00929343	2.40583	down	hs|14q11.2	TTGCTATCAAATGGAGCAGTGAAGCAGGAGGGACGATTAATGGCCTCACTTGATACCAAA
A_23_P162970	IPO4	importin 4	0.0528114	0.00929827	3.11454	up	hs|14q12	CTGACCAGGTTATAGATGTGGCTCCCGAGCTTCTGCGTATCTGCAGCCTCATTCTGGCTG
A_33_P3705907	FAM207A	family with sequence similarity 207, member A	0.0528384	0.00931438	3.24312	up	hs|21q22.3	GCCAAGACCGTTTTGCCCAAGAAGGAGAAAATGAAGCTGAGGCGTGAGCAATGGTTGCAG
A_33_P3414912	NPL	N-acetylneuraminate pyruvate lyase (dihydrodipicolinate synthase)	0.0528471	0.00932642	2.89924	up	hs|1q25.3	ACCTGGGAAAAAAGACAAACCAGATGTTGGAGGCTTTTGAACAAAAGGACTTCTCTTTAG
A_23_P119789	TMEM185B	transmembrane protein 185B	0.0528471	0.0093273	3.20104	up	hs|2q14.2	ATGCTGAAGAAACATCAGTTCCAGAAGCTCCGAAAATTGCTCCAATATTTGGAAAGAAGG
A_24_P315941			0.0528471	0.00932573	2.90234	down	hs|14q32.33	ACAACAGAATACGCCGCGTCTGTGAAAGGCAGATTCACCATCTCAAGAGATGATTCCAAA
A_33_P3306898	KIAA1549L	KIAA1549-like	0.0528471	0.00932307	1.83949	down	hs|11p13	CGGGAGGAGGTGGCCAAGCTGGCCAAAAAACAGACAGACATGTTTGAGTTCCAGGTCTAA
A_23_P135084	RPL7A	ribosomal protein L7a	0.0528902	0.00934059	1.98831	up	hs|9q34.2	ACGTCTAGTCCACAGGAAGACCTGCACCACTGTCGCCTTCACACAGGTGAACTCGGAAGA
A_23_P24104	PLAU	plasminogen activator, urokinase	0.0530349	0.00937757	3.56941	up	hs|10q22.2	CTGTGACCAGCACTGTCTCAGTTTCACTTTCACATAGATGTCCCTTTCTTGGCCAGTTAT
A_23_P57521	EIF3L	eukaryotic translation initiation factor 3, subunit L	0.0532838	0.00943879	5.04956	up	hs|22q13.1	GAATTTCAGTCAGCCTCAGAGGTTGACTTCTACATTGATAAGGACATGATCCACATCGCG
A_33_P3209356	RFWD2	ring finger and WD repeat domain 2, E3 ubiquitin protein ligase	0.0532838	0.00943683	2.31392	down	hs|1q25.1	GAAAAGAAGATGATACAAATGAATTTGTTAGTGCTGTGTGCTGGAGGGCACTACCAGATG
A_23_P211631	FBLN1	fibulin 1	0.0532838	0.00943284	2.47384	down	hs|22q13.31	GGAATGGCTGGGATTTCTCGGCACTCTGCATCATCCATCTTTTCTTATAGGTGGGAAAAT
A_23_P160503	GLRX2	glutaredoxin 2	0.0533939	0.00947584	2.04725	up	hs|1q31.2	AAGCTTTTCCATGACATGAATGTTAACTATAAAGTGGTGGAACTGGACCTGCTTGAATAT
A_24_P113144	ATAD5	ATPase family, AAA domain containing 5	0.0534056	0.00948909	3.49169	up	hs|17q11.2	AGGATATCAGTCATTAAAAGTGTATTTTCGAGTCGATCTCTTCTCTATGTGGGTAATAGA
A_21_P0013206	LOC402269	equilibrative nucleoside transporter 4-like	0.0534056	0.00948636	2.31837	down	hs|7q11.21	TGAACAACGTCCTGGTGGAGAGACTGACCCTGCACACCAGGATCACCGCAACATCTGTGA
A_33_P3299739	CLDN19	claudin 19	0.0534056	0.00948437	1.64872	down	hs|1p34.2	TCCAGTCCCCAGCCAGGCTCTGTCCCCTGCCATACCTAGACTGTGTGTTTCATATTTTTT
A_24_P183264	BTF3	basic transcription factor 3	0.053414	0.00949346	3.06824	up	hs|5q13.2	ATGAAAGAAACAATCATGAACCAGGAAAAACTCGCCAAACTGCAGGCACAAGTGCGCATT
A_23_P159775	GABRE	gamma-aminobutyric acid (GABA) A receptor, epsilon	0.0534248	0.00949826	2.82742	down	hs|Xq28	GGTGGATAGGGTGGGGTCTCCATCTACTTTTTGTCACCATCATCTGAAATGGGGAAATAT
A_23_P41327	LYAR	Ly1 antibody reactive	0.0534614	0.00951279	2.80679	up	hs|4p16.3	TCAACTGGAAGGGAACTATTAAAGCAATTCTGAAACAGGCCCCAGACAATGAAATAACCA
A_23_P97195	MTFR1L	mitochondrial fission regulator 1-like	0.0534922	0.00952751	2.69681	up	hs|1p36.11	TAGTTTAAAGGGTAAGAGAGAAGTTGTTTCTGGTTTTTCCTTGCCCCTGTGTGAAAATAG
A_33_P3331174	LOC101930405	uncharacterized LOC101930405	0.0535091	0.0095334	3.44124	down	hs|14q32.33	ACCATCTCCAGAGAAAATGCCAAGAACTCCTTGTATCTTCAAATGAACAGCCTGAGAGCC
A_33_P3221119	GON4L	gon-4-like (C. elegans)	0.0535096	0.00953713	1.8914	down	hs|1q22	TTGATATGCCACCTGCTTGCTTGCTGCACTATGGATAGTCCTAAAATCATTTGTATTTGA
A_21_P0014948			0.0535702	0.0095587	6.08372	up	hs|1q22	TAAGTATGTTCATGGTATTGCTGTACATTGGTACCTGGACTTTCTGGCTCCAGCCAAAGC
A_33_P3261084	IDH3B	isocitrate dehydrogenase 3 (NAD+) beta	0.0535967	0.00956631	1.74603	up	hs|20p13	TCTGAGGAGAAGCTGGAGCAGGTGCTGAGTTCCATGAAGGAGAACAAAGTGGCCATCATT
A_33_P3373446	LOC647264	uncharacterized LOC647264	0.0536746	0.00959028	1.6839	down	hs|13q21.31	ATGGAACTGGCTTCGGCTGTGGGTATGGCTGTGGTTATGGAACTGGCTATGGCTGTGGAT
A_23_P164958	CCDC8	coiled-coil domain containing 8	0.0537055	0.00960017	1.68473	down	hs|19q13.32	AGAGATGCTCTGCCTCTGAACTTCAAAGTGGAGGTGGAGTGCTGGCCACGTCTCCACCTA
A_33_P3239512	ZNF836	zinc finger protein 836	0.0537287	0.00960721	2.00003	up	hs|19q13.41	TGTAATGAATGTGGCACAGTCTTCAGGAACTACTCATGCCTAGCACGTCATCTAAGAATT
A_24_P194081	FXYD5	FXYD domain containing ion transport regulator 5	0.053784	0.00961999	5.13126	up	hs|19q13.12	GAACGGATGGGCCTCTAGTGACAGATCCAGAGACACACAAGAGCACCAAAGCAGCTCATC
A_24_P865672			0.053807	0.00963554	1.95179	up	hs|15q24.1	AAAGCACCGGTGAAGAAATCTATAAAGATGCTCCAGCCGAAAATGCACAGAAGTCAAATC
A_23_P303851	TAS2R45	taste receptor, type 2, member 45	0.053807	0.00963569	1.79672	up		AATGTACCTTTCAGATACGACTGTAACCATGCTAGCAAACTTAGTACCCTTTACTGTAAC
A_19_P00315941	LINC00969	long intergenic non-protein coding RNA 969	0.0538482	0.00964886	2.62106	down	hs|3q29	CTGAGGATGGAGAACCCACCAAGCCCCGCTAGGAGCCACCTAGACTGGATGCAGAGCATG
A_23_P342053	RBBP6	retinoblastoma binding protein 6	0.0539104	0.00966321	5.26485	up	hs|16p12.1	TATTGGAGGTGTTAAATCTACAAGCAAGACATATGTTATAAGTCGAACTGAACCAGCGAT
A_24_P339944	PDGFB	platelet-derived growth factor beta polypeptide	0.0539104	0.00966582	1.47542	down	hs|22q13.1	AGACTGTGGTAGGGGCAGGGAGGCAACACTGCTGTCCACATGACCTCCATTTCCCAAAGT
A_33_P3322909	CUL4A	cullin 4A	0.0539356	0.00967613	1.36431	up	hs|13q34	TAGACAGAGACTATATGGAGAGAGACAAAGACAATCCGAATCAGTACCACTACGTGGCCT
A_24_P295806	CHID1	chitinase domain containing 1	0.0540594	0.00970126	4.35688	up	hs|11p15.5	TGGACTTACGATGATTTCCGGAACGTCTTAGACAGTGAGGATGAGATAGAGGAGCTGAGC
A_23_P130515	CEACAM3	carcinoembryonic antigen-related cell adhesion molecule 3	0.0541686	0.00973014	6.69011	up	hs|19q13.2	AAAGTCAGATCTTGTGAATGAAGAAGCAACTGGACAGTTCCATGTATACCAAGAAAATGC
A_23_P366376	TDGF1	teratocarcinoma-derived growth factor 1	0.0541686	0.0097325	1.81784	down	hs|3p21.31	TAGGTGGTGGTAGAGAAGCAAGTAAAAAGGCTAAATGGAAGGGCAAGTTTCCATCATCTA
A_33_P3235322	SYTL1	synaptotagmin-like 1	0.0541686	0.00973129	1.68926	down	hs|1p36.11	ACCTCAGCTTCCTGACAGAGGAGGAGCAGGAGGCCATTGCTGGCGTCCTCCAACGAGATG
A_24_P7179	DIP2A	DIP2 disco-interacting protein 2 homolog A (Drosophila)	0.0542169	0.0097441	2.7215	up	hs|21q22.3	AGAGTGGATACTGAAGAAAAGTTGTCAGTCCTTACTGTTCAGGACGTTGGTCAGGTGATG
A_33_P3394021	KLHL12	kelch-like family member 12	0.0543071	0.00976616	1.91365	up	hs|1q32.1	TACAATGCAGGGATCTGGTTGATGAAGCAAAGAAGTTTCATCTGAGGCCTGAACTTCGGA
A_21_P0002905			0.0544309	0.00980014	2.93817	down	hs|3q26.1	TCTCTCACTGATTCCCTTGAGCTATTTCATAGTTCTGCTTTCACAGGCAGGAGACAGTGA
A_23_P1083	GJA4	gap junction protein, alpha 4, 37kDa	0.054467	0.00980957	1.45949	down	hs|1p34.3	TTTTGCAGCTGATCCAGAGGAACCCAGAGCCAACTTACCCCAACCTCACCCTATGGAACA
A_33_P3368610	PPHLN1	periphilin 1	0.0546982	0.00987181	3.58749	up	hs|12q12	TGAGTCAAACACAACACATGGGATAGAATTATTTGAAGATAGTCAGCTAACCACTCGCTC
A_23_P217098	VPS13A	vacuolar protein sorting 13 homolog A (S. cerevisiae)	0.0546982	0.00986911	2.86052	up	hs|9q21.2	CAGAGTATTCAATGCATGTTGTATGTGCCACCAAGTTACTATTAACTGTTTTTGGAATTG
A_21_P0002388			0.0546996	0.00987795	1.80083	down	hs|2p25.2	TAATTGATTTGAACAATTCAAGTCCACCAGGCAAATCAGCCCAGGACAGCTTACCACGCT
A_19_P00321344	LINC01237	long intergenic non-protein coding RNA 1237	0.0547349	0.00988727	2.05502	down	hs|2q37.3	CAACACAGCTGAGGCCTGGCATAGTCTTTCTGGGCGCCTCTGGCTGGCTCGGTCTGAAAG
A_33_P3210885	ATP7A	ATPase, Cu++ transporting, alpha polypeptide	0.0548155	0.00990772	3.37542	up	hs|Xq21.1	TTCCTGTGTTTGGACCATTGAGCAGCAGATTGGAAAAGTGAATGGTGTGCATCACATTAA
A_33_P3289045	GSTT2B	glutathione S-transferase theta 2B (gene/pseudogene)	0.0548648	0.00992381	2.40662	up	hs|22q11.23	AGCTATGCCAGGAGGCCCACAGCATCATCTTGAGCATCCTGGAACAGGCGGCCAAGAAAA
A_24_P175989	VPS29	vacuolar protein sorting 29 homolog (S. cerevisiae)	0.0548648	0.00993181	4.79073	up	hs|12q24.11	GAGAGGAGACTTCGATGAGAATCTGAATTATCCAGAACAGAAAGTTGTGACTGTTGGACA
A_33_P3376444	ZDHHC23	zinc finger, DHHC-type containing 23	0.0548648	0.00993202	2.04685	down	hs|3q13.31	TTGTGTGATTGTGTTGGGCTTTAGGAGGGTGAATTTGGAATGTCTCGGTGTTCCTACATC
A_33_P3415012	KCNA6	potassium channel, voltage gated shaker related subfamily A, member 6	0.055017	0.00996784	1.69336	down	hs|12p13.32	GCCTGCAGGAGGGGAGCACTGAGCTAACAGTCTCTTAGGCTTCCTTCTCATTTCCACTAC
A_33_P3279019	SERPINB13	serpin peptidase inhibitor, clade B (ovalbumin), member 13	0.0550365	0.00997729	3.06315	down	hs|18q21.33	GGGTTGTCTGTCTTGTCTTCTCATTTTATTGAGTTAAATGAGTTCTTAATAATCTCTGGC
A_33_P3358104	CD300E	CD300e molecule	0.0550996	0.00999762	1.87333	down	hs|17q25.1	AAGATGATGCTGGATCTTACTGGTGCAAAATTCAGACAGTGTGGGTCCTGGATTCATGGT
A_24_P169507	MUC17	mucin 17, cell surface associated	0.0551818	0.0100185	2.75023	down	hs|7q22.1	ATGGTGGCCAGTTCTGAAACGAGCACACTTTCAACAACTCCTGCTGACACCAGCACACCT
A_33_P3342862	ZNF664-FAM101A	filamin-interacting protein FAM101A	0.055272	0.0100405	1.74316	down	hs|12q24.31	CCTGCCCTGACCTACAGGCTAGGTGGTGGTCTCCTTGTTTTGGTGTCAAGGACTCAGTAA
A_23_P200772	ZNF644	zinc finger protein 644	0.0552852	0.0100581	2.30159	up	hs|1p22.2	TTGGAAAGACGAAATGGGATGCTCACAAATCTCCAATCTGGGTCTGAATGAGATGATGCA
A_23_P118406	C17orf62	chromosome 17 open reading frame 62	0.0552852	0.0100569	3.30665	up	hs|17q25.3	AAACTAACCAAACAGGAAAAACTGGGAGATTTTCTGCAGAAATTGAGTTCCAGCCTCTCT
A_24_P241815	JUNB	jun B proto-oncogene	0.0552852	0.010052	5.22011	down	hs|19p13.2	GCTTTGTCAAAGCCCTGGACGATCTGCACAAGATGAACCACGTGACACCCCCCAACGTGT
A_33_P3362891	HNRNPA2B1	heterogeneous nuclear ribonucleoprotein A2/B1	0.0552924	0.0100653	2.56401	up	hs|7p15.2	ACGAGTCCGGTTCGTGTTCGTCCGCGGAGATCTCTCTCATCTCGCTCGGCTGCGGGAAAT
A_23_P3562	SLC7A6OS	solute carrier family 7, member 6 opposite strand	0.0553162	0.0100726	3.40924	up	hs|16q22.1	GCTATTTCTGCTTCCAAACTCTGATAACGGTTGTGAAATTACTGACTGACTTCCTTTGGC
A_33_P3357490	CDKL4	cyclin-dependent kinase-like 4	0.0553271	0.0100823	2.47229	up	hs|2p22.1	ATGTGCAATAACGGTAACTTGACTCTTCCATCTTTTCACCCACAGCAGGCACCTAAGTCT
A_32_P137035	TRIM27	tripartite motif containing 27	0.0553424	0.0100953	2.42649	up	hs|6p22.1	GAGTGGGATAGATGGGTTTTCTGGCCATGTTGGGAATCATGGTCATTCCATGGAGACCTC
A_33_P3397770			0.0553424	0.0100952	2.25639	down	hs|3p24.3	AAGATTTAACAGCACCACAGCAGAGCCATGCATAGGAGCACATAATCATTCAAGCTCCAG
A_21_P0002824			0.0553424	0.0100916	1.67377	down	hs|3q28	ATGCATATTGAGGAAGGAGGGAGAGCAACTATGTCTAAAAGTAATCACAATAAGTCTTGA
A_23_P67432	ZNF583	zinc finger protein 583	0.0553454	0.0101012	1.51915	up	hs|19q13.43	GAATGTGGGAAGGCCTTTAGCAATAGTTCATCACTTGCACAACATCAGAGAAGTCATACT
A_23_P315910	TCEB3C	transcription elongation factor B polypeptide 3C (elongin A3)	0.0554753	0.0101404	2.69922	down	hs|18q21.1	GTGACCACGAAAATCCGATCCGCACGTGAAAACAAACCCAGCGGCCGACAGACAAAGATG
A_23_P46045	RGS5	regulator of G-protein signaling 5	0.0555658	0.0101659	6.12248	down	hs|1q23.3	ATGTACTATGTGACTCATGCTTCTGGATAAATAAAGCACCAAATATGTATCTGTAACCAC
A_23_P20970	ATG12	autophagy related 12	0.055594	0.0101741	2.27627	up	hs|5q22.3	TTGATGCTTGTGGCAAGAGACTTAACAGATGTGATCTATTTAGTATGTGTCTACTCTATG
A_23_P127128	DNAJC1	DnaJ (Hsp40) homolog, subfamily C, member 1	0.0556568	0.0101916	1.57526	down	hs|10p12.31	GCTCGGTCTGCAGAGGAGCCGTGGACTCAAAATCAACAGAAACTTCTGGAACTGGCGTTG
A_23_P78742	FLT3LG	fms-related tyrosine kinase 3 ligand	0.0556792	0.0101987	2.5927	down	hs|19q13.33	ACTGTCGCTGGGTCCAAGATGCAAGGCTTGCTGGAGCGCGTGAACACGGAGATACACTTT
A_23_P3979	MRPS7	mitochondrial ribosomal protein S7	0.0556904	0.0102166	4.81695	up	hs|17q25.1	GACCCAGTCATCAGTAAATTCACCAACATGATGATGATAGGAGGAAACAAAGTACTGGCC
A_33_P3223964			0.0556904	0.0102107	3.52548	down	hs|2q11.1	TGATCCTGAAGATGGTGAAACAATATATGCACAGAAGTTCCAGGGCAGAGTCACCATGAC
A_23_P434518	LFNG	LFNG O-fucosylpeptide 3-beta-N-acetylglucosaminyltransferase	0.0556904	0.0102117	1.47266	down	hs|7p22.3	CCCAGCCCCTGCAGAGATCCAGACGCTTGTTTTTTAAATACAGCAGCTCTGCGGTGCTTT
A_23_P154522	MTA3	metastasis associated 1 family, member 3	0.0556904	0.0102048	1.97194	up	hs|2p21	GTTGGCTTTATTGGAAAAAATATGGAGGCTTGAAAATGCCCACCCAGTCAGAAGAAGAGA
A_23_P89589	PER1	period circadian clock 1	0.0557025	0.0102239	3.12686	down	hs|17p13.1	TTCTCAGAACTCAGATGTGGCTAGACCAACCAGTGGGAAACTGCCCCAGCTTCTCCCACC
A_33_P3351249	CXCL16	chemokine (C-X-C motif) ligand 16	0.0557069	0.0102277	2.21396	down	hs|17p13.2	CTTATTCTTACAAAAAGTGTAATAAAGGAGACTGACCCCTGACAACATGGTAGGCACTGT
A_24_P93967	FMR1	fragile X mental retardation 1	0.0557176	0.0102327	3.70676	up	hs|Xq27.3	CATTTCATATTTATGGAGAGGATCAGGATGCAGTGAAAAAAGCTAGAAGCTTTCTCGAAT
A_33_P3369914			0.0557456	0.0102438	1.78924	up	hs|1q32.1	TGTGCAATCACCACCAGCTGAGCTTTCTTATTCTCCACCAAAGTGGTGATGGTGTTAACT
A_33_P3242663	VASH2	vasohibin 2	0.0557456	0.0102431	1.60844	down	hs|1q32.3	AAAGATGCTGAGGGCTGACATAAGGAAGGAGCTGGAGAAATATGCCAGGGACATGAGAAT
A_21_P0010239			0.0557546	0.0102485	2.16332	down	hs|21q22.12	CAAATAACCCTACCTGCGGTGTTGTTCATGTGGATGGTGACAAGACCTACTGCTGGACAG
A_23_P80353	L3MBTL2	l(3)mbt-like 2 (Drosophila)	0.0558044	0.0102636	1.66545	down	hs|22q13.2	CCCGACAAGGCTTCAAGTCCAGAGCTGCCTGTCTCCGTCGAGAACATCAAGCAGGAAACA
A_23_P11032	SLC9A7	solute carrier family 9, subfamily A (NHE7, cation proton antiporter 7), member 7	0.0558044	0.0102614	1.63822	down	hs|Xp11.23	CGACCTGACATTGACCTACGGGGACAGCACAGTGACTGCAAATGGCTCCTCAAGTTCGCA
A_23_P329924	HCAR2	hydroxycarboxylic acid receptor 2	0.0558381	0.0102758	1.38682	down	hs|12q24.31	ATTGTCAAGGTGTTGCCGCCGGTGTTGGGGCTGGAGTTTATCTTCGGGCTTCTGGGCAAT
A_33_P3269278	ZNF461	zinc finger protein 461	0.0558533	0.0102846	1.60265	up	hs|19q13.12	GAATGTGGGAAGGCCTTTAGCTATCATTCAAGCTTCTCACACCATCAGAGAATTCATTCT
A_23_P39131	GLTSCR2	glioma tumor suppressor candidate region gene 2	0.0559837	0.010313	2.86125	up	hs|19q13.33	CCCCTGGACAGGCCGTTGGTTGGCCAGGATGAGTTTTTCCTGGAGCAGACCAAGAAGAAA
A_23_P360797	NTF3	neurotrophin 3	0.0560477	0.0103355	1.36936	down	hs|12p13.31	CCCAAACCTACGTCCGAGCACTGACTTCAGAGAACAATAAACTCGTGGGCTGGCGGTGGA
A_33_P3274811	SPRR2F	small proline-rich protein 2F	0.0561498	0.0103642	2.83066	down	hs|1q21.3	AACCATTAGAGAATTCTGTTGATGTTTTCTGTGTCTGTCTGTCCCCTGGGCATGAGCTTC
A_23_P251499	PCOLCE	procollagen C-endopeptidase enhancer	0.0561498	0.0103695	6.90669	down	hs|7q22.1	CTCGTCCAGTTCGTCTCAGATCTCAGTGTCACCGCTGATGGCTTCTCAGCCTCCTACAAG
A_33_P3292478	CCL16	chemokine (C-C motif) ligand 16	0.0561498	0.0103674	1.79307	down	hs|17q12	ATGAAGGTCTCCGAGGCTGCCCTGTCTCTCCTTGTCCTCATCCTTATCATTACTTCGGCT
A_23_P89056	NUP93	nucleoporin 93kDa	0.0561536	0.0103732	1.33928	up	hs|16q13	CATGTTTCTGCGCTGTGTGAGTGAGCTTGTGATTGAAAGCCGAGAGTTCGATATGATTCT
A_33_P3289491	LOC100129069	uncharacterized LOC100129069	0.0561719	0.0103796	2.61856	down	hs|11q24.2	GCAGACACCCAGGAGGGAGAGCAGAAAAGCCTCAGGCCCTCTTCTGTTCCTAGTTTCTGA
A_23_P336513	GEMIN5	gem (nuclear organelle) associated protein 5	0.0562002	0.0103969	2.97837	up	hs|5q33.2	AGACCTTGGCAGAAATGATCCGACAACACCAAAAGAGTCAACTCTGTAAATCCACAGCAA
A_23_P211212	COL18A1	collagen, type XVIII, alpha 1	0.0562002	0.0103942	1.55163	down	hs|21q22.3	CGGTGGGGCTGGTTCTGTAATTGTGTGTGATGTGAAGCCAATTCAGACAGGCAAATAAAA
A_33_P3386995	TXNDC11	thioredoxin domain containing 11	0.0562272	0.010408	3.48718	up	hs|16p13.13	GAAACCACTTCTCTACATCCCATCTCAATCAGAATTACTAGATTTTCTCTCAAACTACGA
A_33_P3279119			0.0562852	0.0104242	1.68526	down	hs|17p11.2	AGCAGCAGCCAGATGGGCATTGTCATTCTGTAGCAGGATGTTGGCATTGTCCACGGTGGC
A_21_P0012180	XLOC_l2_009135		0.0565038	0.0104744	1.97051	down	hs|21q11.2	AGTCATGTATGCATGTATGTGTGTGTACATATACACATTGTTGGGGCTGGAGTGTGGTGT
A_33_P3402313	SLC9A4	solute carrier family 9, subfamily A (NHE4, cation proton antiporter 4), member 4	0.0566167	0.0104983	2.41241	down	hs|2q12.1	GGGGTGCATTTGTAGGGTGTGACATTTTACCCTAGGGTATAAAACTATTTTTCTTTTATT
A_33_P3405946	RBM39	RNA binding motif protein 39	0.0566722	0.0105228	3.77165	up	hs|20q11.22	TGTTTCCTGATTCTATGACAGCAACACAACTACTGGTTCCAAGTAGACGATGAAGGAAGA
A_21_P0005652			0.0566722	0.0105239	1.37096	down	hs|8p23.1	GCAGAGGGGCAGCCGTTGTCTAGTGAGGTTATTTCACCTACTATATAATAAAATGTACAG
A_21_P0011346	XLOC_l2_004840		0.0567236	0.0105365	2.50235	down	hs|15q11.2	ACAGTGTGAAAACCCACATCCTGAGAGTGTCAGAAACCCCAGGGAGGAGGCAGCTGTGCT
A_23_P142322	CIRBP	cold inducible RNA binding protein	0.0567394	0.0105516	2.99352	up	hs|19p13.3	TCAAGATCGTCCTTCCAATGGCTGTGTGTTTAAAGATTGTGGGAGCTTCGCTGAACGTTA
A_24_P414999	LAPTM4B	lysosomal protein transmembrane 4 beta	0.0567394	0.0105495	9.16304	up	hs|8q22.1	TAATTTTCCCTACAGAGATGATGTCATGTCAGTGAATCCTACCTGTTTGGTCCTTATTAT
A_23_P102109	TUBA4A	tubulin, alpha 4a	0.0567394	0.0105495	1.79532	down	hs|2q35	GCACTGATATGTGGGTGAGGGCATGGAGGAGGGTGAGTTCTCCAAGGCCCATGAGGATAT
A_33_P3273258	ZNF701	zinc finger protein 701	0.0569122	0.0105868	1.63901	up	hs|19q13.41	GCTCAGAGGACTCTATACAGAGACGTGATGCTGGAGAATTATAGGAACCTGGTCTCCCTG
A_33_P3384492			0.0569421	0.0105959	1.9243	down	hs|11q13.3	AAAGATGGGAGCACCCAGGGACTGCAGCAGCTGTGGTCCCCAGGTCCTCGGATACGTCAT
A_33_P3261197	NCBP1	nuclear cap binding protein subunit 1, 80kDa	0.0569683	0.0106101	2.7892	up	hs|9q22.33	TTCAGTGTACCCAATGCCAAGGGTCATCTTCAGAATGTTTGATTACACAGATGATCCCGA
A_23_P38813	ZNF320	zinc finger protein 320	0.0569683	0.0106087	1.86663	up	hs|19q13.41	AACCTCACAAGTGTGGTGATTGTGGTAAAGCCTTTAATTCACCTTCACACCTTATTAGGC
A_24_P147169	PLA2G4F	phospholipase A2, group IVF	0.0569683	0.0106126	1.71153	down	hs|15q15.1	CATCAACAGGCCAGACACCCCCTATGGCATGATGAACTTCACCTATGAGCCCCAGGACTT
A_23_P121564	GUCY1B3	guanylate cyclase 1, soluble, beta 3	0.0569802	0.0106179	1.90029	down	hs|4q32.1	AAAGTTTGGCTTTTGATGTGGATGATGTGAGCTTCATGTGTCTTAAAATCTACTACAAGC
A_33_P3409506	C9orf85	chromosome 9 open reading frame 85	0.0570347	0.0106342	3.12366	up	hs|9q21.13	CACCAGAATACGTTTAGCTTCAAAAATGACAAGTTCGATAAAAGTGTGCAGACCAAGTGC
A_23_P93258	HIST1H3B	histone cluster 1, H3b	0.0570881	0.0106608	5.41622	up	hs|6p22.2	GGCTCTTTGAGGACACAAACCTTTGCGCCATCCATGCTAAGCGAGTGACTATTATGCCCA
A_23_P204052	PCBP2	poly(rC) binding protein 2	0.0570881	0.0106613	3.89991	up	hs|12q13.13	TATGATCATTGACAAACTGGAAGAGGACATAAGCAGCTCTATGACCAATAGCACAGCTGC
A_23_P11279	ALG13	ALG13, UDP-N-acetylglucosaminyltransferase subunit	0.0570881	0.0106656	2.1362	up	hs|Xq23	AGCACGCTTCCTGGGCTGTTACAGTCAATGGACTTATCAACACTGAAATGTTATCCTCCT
A_33_P3252834	PHLDA3	pleckstrin homology-like domain, family A, member 3	0.0570881	0.0106639	1.59343	up	hs|1q32.1	ATGAAGATGCAGCCCCTGGATGGTCCCAGACTCTCAGGACATGCCCAGCTCAGGGGCTTC
A_23_P161488	TIAL1	TIA1 cytotoxic granule-associated RNA binding protein-like 1	0.0571559	0.0106814	3.21647	up	hs|10q26.11	AAGGGCTATTCATTTGTCAGATTTTCAACCCATGAAAGTGCAGCCCATGCCATTGTTTCG
A_24_P330971	EIF3K	eukaryotic translation initiation factor 3, subunit K	0.0571815	0.0106892	2.90231	up	hs|19q13.2	TGATCGACCAGGCACATCAAGAAGAACGGCCAATCCGACAGATTTTGTACCTCGGGGACC
A_33_P3395310			0.0571886	0.0106967	2.14751	down	hs|4q12	GAGAGACAGAGACAGGAAGTTTCGTACCGCCATAGAGCCACTCTTCCTCCTCATCCCCTC
A_23_P200056	NADK	NAD kinase	0.0572684	0.0107178	1.52145	up	hs|1p36.33	GGAGATGAGGGTTTCCGGGGCTAGTGATCGTGATCCTTTTTATTTGCAACAGTAATGAGA
A_21_P0007229			0.0572742	0.010725	2.2842	down	hs|11q13.3	AGAGAGAGGGTCTGTGGGTTTGTGGAGTGTGGGGATCAGTCGCTGACTCATTAGATGAAC
A_23_P126197	SRSF4	serine/arginine-rich splicing factor 4	0.0572759	0.0107292	2.77219	up	hs|1p35.3	GAATTGATGCCCTTCGATGTATGCCATTTAGTGAAAGTGCTAAGTCTTAAGTTTCCTACC
A_33_P3244347	PC	pyruvate carboxylase	0.0573	0.0107411	1.81191	down	hs|11q13.2	TTGCCAAATAAGGGTCCCCTCCTCACTGGAGACTACAAGTGGTGGGTCAGGTGGTCCTAG
A_33_P3327454	RSPRY1	ring finger and SPRY domain containing 1	0.0573217	0.0107568	2.14121	up	hs|16q13	TTCATGACACATGTGAAGAGGCATCGTGGACTTTTTTCTACTCAATTCCAGCCAATGTTG
A_23_P351342	PLEKHM2	pleckstrin homology domain containing, family M (with RUN domain) member 2	0.0573217	0.0107709	2.50037	up	hs|1p36.21	CAGGAAGCCTCCAACAAGAAGAAATTCGAGGATGCCTTGAGCCTCATCCACAGCGCCTGG
A_23_P391926	LPHN1	latrophilin 1	0.0573217	0.0107585	3.3212	down	hs|19p13.12	ATGTCTTTCTGGCTGTCTCTATGTTCCTCTTCTCTTATCCTCAACTTTCTGTCCATTCGG
A_19_P00320259	ERVMER34-1	endogenous retrovirus group MER34, member 1	0.0573217	0.0107692	1.66375	down	hs|4q12	CCCAGCTCGGAGCACCTGGCCAGTGGGACCGGTGGGTTCCTGGTGCCTGAATCCGGCTGT
A_33_P3367077	lnc-COL9A1-1	lnc-COL9A1-1:1	0.0573217	0.0107545	1.97957	down	hs|6q13	TTGCATCTTGGGAGATGTGGGTGCTGATCTGGTTGTTTCTTGGTTTATGACGCCAAAAAG
A_23_P145501	MED23	mediator complex subunit 23	0.0573394	0.0107805	6.05821	up	hs|6q23.2	TGCCCGTGTCTTTACCAGTAACTCAGTGAAAGCCAGACTGTACTGTGGAGAAAGTAGAAA
A_21_P0000344	RPL32	ribosomal protein L32	0.0573551	0.0107865	2.1893	down	hs|3p25.2	AGGCACCCATTCCATTCCCAGCTTGCTCCGTAGCTGGTGATTGGAAGACACTCTGCGACA
A_23_P154874	DSCR3	Down syndrome critical region 3	0.057362	0.010794	5.05201	up	hs|21q22.13	CAGCGGCATATACTTGTTTTTGTGATTATTCTGTATCAGAAATGAAACAGACCCTCAAAT
A_33_P3230818	RCAN2	regulator of calcineurin 2	0.0574357	0.010814	8.21849	down	hs|6p12.3	TTTCAAGCAATCACTGACTTCAATGACCTCCCCAACTCGTTGTTTGCGTGCAATGTTCAC
A_23_P22382	TBC1D10B	TBC1 domain family, member 10B	0.0574602	0.0108217	2.07643	down	hs|16p11.2	CATTCTCTTCTGTCTCTGCCCCCACCCCATGCAGCGCTTTGAGGAATTGGAAAAGAACCT
A_24_P330385	SLC22A17	solute carrier family 22, member 17	0.0574904	0.0108336	2.30301	down	hs|14q11.2	GGACCGATTTGGCCGCCGGGGCATCCTTCTTCTCTCCATGACCCTTACCGGCATTGCTTC
A_21_P0002492	FLJ42351	uncharacterized LOC400999	0.0574982	0.0108382	1.70516	down	hs|2q13	TTAATTTCTCCGTGGCTGACCTGTGTTTGTAACGCCGCAGCTGTTGCGAGGGGGAAGGAC
A_24_P15388			0.0575529	0.0108608	4.2094	down	hs|14q32.33	GCCAAGAACACGCTGTATCTGCAAATGAACAGTCTGAGAGCCGAGGACACGGCTGTGTAT
A_24_P210637	CHST14	carbohydrate (N-acetylgalactosamine 4-0) sulfotransferase 14	0.0575609	0.0108757	1.36127	down	hs|15q15.1	AGCCTTGTGCCGTGCACTATGACTTTGTGGGCTCCTATGAGAGGCTGGAGGCTGATGCAA
A_19_P00807748	LOC102725166	uncharacterized LOC102725166	0.0575956	0.0108875	1.75551	up	hs|Xq22.1	ATGTGGCTGGTTAATGCATGATCTGAAAACCCCTGCACTGGTGATTTTGGGACAGATCTA
A_23_P156049	HEXB	hexosaminidase B (beta polypeptide)	0.0576687	0.0109106	4.18367	up	hs|5q13.3	GGAACCTCTTGATTTTGGCGGTACTCAGAAACAGAAACAACTTTTCATTGGTGGAGAAGC
A_23_P65651	WARS	tryptophanyl-tRNA synthetase	0.0576767	0.0109184	6.39743	up	hs|14q32.2	GGCCTGGCCTCTGTAAGCCTGTGTATGTTATCAATACTGTTTCTTCCTGTGAGTTCCATT
A_21_P0012651	EEF2KMT	eukaryotic elongation factor 2 lysine methyltransferase	0.0577206	0.0109431	1.46838	down	hs|16p13.3	ACTCATGAAAAAGCCCTCGGGAGGCTCGGTCACACTCTCCAAGAGCACAGCCATCATCTC
A_33_P3264815	TLN2	talin 2	0.0577206	0.0109411	1.57722	down	hs|15q22.2	CAGCTCTGCCCTGTGTCGTATCTAATCACATACATTAATTTATCTAACCACATAAGTTAT
A_33_P3219803	PTMA	prothymosin, alpha	0.0577206	0.0109434	1.61307	up	hs|2q37.1	TGTCGATACCAAGAAGCAGAAGACCGACAAGGATGACTAGACAGCAAAAAAGGAAAAGTT
A_23_P503127	SEPT3	septin 3	0.057824	0.0109773	6.12932	up	hs|22q13.2	AAAGTGGGACAAGGGTGTCTCCTTCATTACTTAAAGATATTCATGAGGGTGGGTCACTAC
A_33_P3347417	SPEN	spen family transcriptional repressor	0.057824	0.0109761	1.97954	down	hs|1p36.13	AGATAAAGAACGAACTTTTGATCCGGAGAGAGTGGAGAGAGAGAGACGCTTAATACGGAA
A_23_P356101	FBXO11	F-box protein 11	0.0579219	0.0110022	3.02736	up	hs|2p16.3	AGCAGGAATTCAAATTAGGACAAACAGTTGTCCAATTGTTCGGCATAACAAAATTCATGA
A_33_P3405360	PDCL	phosducin-like	0.057965	0.0110135	1.43095	down	hs|9q33.2	CCCATCTGGATGAAGAGGAGGAGCAACAGAAACAGAAAGACCTCCAGGAGAAGATCAGTG
A_33_P3420386			0.0580174	0.0110266	2.31995	down	hs|5q35.3	CGTTCATTACAGATAGACAAAACCACCAACCAACTCAGCTTAGAAACGTGCTTCTCAGGG
A_33_P3364520	KRTAP6-1	keratin associated protein 6-1	0.0580317	0.0110324	2.01951	down	hs|21q22.11	AACTACTATGGCACCCCTGGCTATGGGTTCTGTGGCTATGGAGGCCTGGGCTATGGCTAT
A_33_P3210368	BCL7C	B-cell CLL/lymphoma 7C	0.0580443	0.0110379	1.46032	down	hs|16p11.2	ATGGGAAGGGCTTAGGGCAGAACTCGGACCACATCCAGTGCCTGAGGCCGCCTTGCTAGA
A_33_P3294826	CRABP2	cellular retinoic acid binding protein 2	0.0580599	0.011044	1.59329	down	hs|1q23.1	TCAAGTGCTGGCTTTGCGTCCGCTTCCCCATCCACTTACTAGCGCAGGAGAAGGCTATCT
A_23_P2998	OXA1L	oxidase (cytochrome c) assembly 1-like	0.0580839	0.0110517	2.11551	up	hs|14q11.2	TAGGTGCTGAGACAGGTGTGCAAAGTTCTGACCTTCAGTGGATGAGAAATGTCATCAGAA
A_23_P136573	ST3GAL5	ST3 beta-galactoside alpha-2,3-sialyltransferase 5	0.0581102	0.0110598	3.28666	up	hs|2p11.2	TTTGACAGCCTTCTTGATGTATTTCTCCATCCTGCAGATACTTTGAAGTGCAGCTCATGT
A_23_P355536	USP54	ubiquitin specific peptidase 54	0.0581526	0.0110732	2.19559	up	hs|10q22.2	ACAGCCTTCTGTCCTCAATAACACAGCCATTATTGCCACTTGCTCAGTCGTCAATGTAAA
A_33_P3306545	EIF4G2	eukaryotic translation initiation factor 4 gamma, 2	0.0581949	0.0110894	4.27866	up	hs|11p15.3	GCACTTCTATGACATGGAAATTATTGAAGAAGAAGCTTTCTTGGCTTGGAAAGAAGATAT
A_23_P252052	FILIP1L	filamin A interacting protein 1-like	0.0581949	0.0110942	3.65267	down	hs|3q12.1	ACCGGCAGTCATCATGGCAGTTTCAGCGTTCAAACAGCAATAGCTCAAGTGTGATAACTA
A_33_P3399038	C1orf147	chromosome 1 open reading frame 147	0.0581949	0.0110979	1.92019	down	hs|1q32.1	TACACCAGAATGTGTGGTGGGTTGGAGTAGAAGAAGCAGGCATTGGTATTCTGATATGAG
A_23_P46928	PFKP	phosphofructokinase, platelet	0.0581949	0.0110963	1.69611	down	hs|10p15.2	GCCTGCATGTGCCTGCAGCCACCGTGGACTGTCTGTTTTTGTAACACTTAAGTTATTTTA
A_19_P00316512			0.058204	0.0111027	1.50167	down	hs|4p15.31	AGCTCCAGCTGCAGGACCCCGGCCGTCTGCCTTCCGACTCCGGTGATGATTCTTCCTGCG
A_33_P3289005	AP1S3	adaptor-related protein complex 1, sigma 3 subunit	0.0582581	0.0111212	3.02307	up	hs|2q36.1	TCAGGAAACATCCAAGAAAATTGCTGTCAAAGCCATTGAAGACTCTGATATGTTACAGGA
A_32_P9575	MRPL45	mitochondrial ribosomal protein L45	0.0582581	0.0111301	3.32974	up	hs|17q12	TGTACAGCTGGTATATTTGATGCCTATGTTCCTCCTGAGGGTGATGCACGCATATCATCT
A_21_P0012394	XLOC_l2_009886		0.0582581	0.0111371	3.04469	down	hs|3q22.1	TGCGAGTCATCAGGTGAGGAGAAAGACTGAAAACGATGAGAAACAGCAACTAAGACACAA
A_33_P3315856	DHX34	DEAH (Asp-Glu-Ala-His) box polypeptide 34	0.0582581	0.0111392	1.78118	down	hs|19q13.32	GAGCACTGGTGTTCACGTGGGACCACAGGCTGCACCATAAGACCCACTCACAATAAAAAA
A_23_P92754	FGFR4	fibroblast growth factor receptor 4	0.0582581	0.0111413	1.40258	down	hs|5q35.2	GCTGACTTTGGGCTGGCCCGCGGCGTCCACCACATTGACTACTATAAGAAAACCAGCAAC
A_23_P207742	THRA	thyroid hormone receptor, alpha	0.0582706	0.0111468	4.44838	down	hs|17q21.1	GGCATGAGTCTGTTTCCCAAGCTAGACTGTGTCTGAATCATGTCTGTATCCCCAGTGCCC
A_23_P111865	ZSCAN21	zinc finger and SCAN domain containing 21	0.0583056	0.0111566	1.61826	up	hs|7q22.1	TCAGACCTTCTTAAACATCAGAGAATGCACACAGAAGAGGCGCCATATCAGTGCAAAGAT
A_23_P131825	TNNC2	troponin C type 2 (fast)	0.058337	0.0111658	1.52504	down	hs|20q13.12	GACTTCGACGAGTTCCTGAAGATGATGGAGGACGTGCAGTAAGGAGTGGACAGTCGCCTC
A_33_P3226610	PSIP1	PC4 and SFRS1 interacting protein 1	0.0583465	0.0111739	2.0969	down	hs|9p22.3	AGAGCCGGATAAAAAAGAGGGGAAGAAAGAAGTTGAATCAAAAAGGAAAAATTTAGCTAA
A_23_P91619	MIF	macrophage migration inhibitory factor (glycosylation-inhibiting factor)	0.0583776	0.011183	2.90473	up	hs|22q11.23	ACGCTGTGTTCTAGGCCCGCCCACCCCAACCTTCTGGTGGGGAGAAATAAACGGTTTAGA
A_23_P69242	SUMF1	sulfatase modifying factor 1	0.058383	0.0111871	1.51268	down	hs|3p26.1	CAGTTCAGCCGTTGAACACATAGGAATGTCTGTGGGGTGACTCTACTGTGCTTTATCTTT
A_33_P3423027	NRL	neural retina leucine zipper	0.0584803	0.0112089	1.43126	down	hs|14q11.2	CAGTGAATGGGAGGTGGAGGAGGGTTGCAGCTCCCACCTCAGTTTAGTTTTTAATTCAGG
A_23_P5325	ERCC3	excision repair cross-complementation group 3	0.0584858	0.0112194	2.18571	up	hs|2q14.3	GACACACAGGAAATGGCTTACTCAACCAAGCGGCAGAGATTCTTGGTAGATCAAGGTTAT
A_23_P98532	ZDHHC5	zinc finger, DHHC-type containing 5	0.0584858	0.0112182	2.75005	up	hs|11q12.1	CTTGGAGCCTCCCCTAGCTTACACAGTTAACTTGATTTTAAAATCCAAGGCCAGGAGAGA
A_33_P3354203	NELL1	NEL-like 1 (chicken)	0.0584858	0.0112157	1.85774	down	hs|11p15.1	ACCTCCACCTCTGCCTCACATGAAGAGGAAATTCATAATGCCATCATGGCAGTTCATTGA
A_21_P0011584			0.058588	0.0112453	1.78322	down	hs|17q11.2	TTTTAATGAATGAAAGACCAGAAGAAGTCAGTCTTTGAAGGGAGAGGAGAGGAGCATCTG
A_23_P137381	ID3	inhibitor of DNA binding 3, dominant negative helix-loop-helix protein	0.0586074	0.0112528	3.6231	down	hs|1p36.12	AGCCAGGTGGAAATCCTACAGCGCGTCATCGACTACATTCTCGACCTGCAGGTAGTCCTG
A_23_P146798	SEPHS2	selenophosphate synthetase 2	0.058639	0.0112752	4.41334	up	hs|16p11.2	TCCGAGGCCAGAGTAACATTTTGAACTTTGGGGGGATATTTGTTCATCACTTGGGTAGAA
A_23_P2920	SERPINA3	serpin peptidase inhibitor, clade A (alpha-1 antiproteinase, antitrypsin), member 3	0.058639	0.0112729	7.55521	down	hs|14q32.13	ATAGGTGAGCTCTACCTGCCAAAGTTTTCCATCTCGAGGGACTATAACCTGAACGACATA
A_33_P3384958	LPPR4	lipid phosphate phosphatase-related protein type 4	0.058639	0.0112715	1.67943	up	hs|1p21.2	ATAAGAATGAAAGTCGAAAGTTGTCCTTGCAAGTTATAGAGCCTGAGCCTGGGCAGTCAC
A_33_P3318292	SFPQ	splicing factor proline/glutamine-rich	0.0586628	0.0112849	2.43967	up	hs|1p34.3	CATTTCCCCATTTCTTGTTTTTAAAAGACCAACAAATCTCAAGCCCTATAAATGGCTTGT
A_24_P410086	SSBP4	single stranded DNA binding protein 4	0.0587405	0.0113062	2.73546	up	hs|19p13.11	ACGAAAGATTCTTACCATTTTATTAGAAACGCAAGGACCTCAGAGACGTTCTTTTCTGTA
A_33_P3406998	DYRK1A	dual-specificity tyrosine-(Y)-phosphorylation regulated kinase 1A	0.0587692	0.0113244	4.97735	up	hs|21q22.13	CGATTCTAGTCATAAGAAGGAACGGAAGGTTTACAATGATGGTTATGATGATGATAACTA
A_33_P3369581	EIF3G	eukaryotic translation initiation factor 3, subunit G	0.0588207	0.0113525	2.69121	up	hs|19p13.2	TATGAACAAACTCAAGGGCCAGAAGATCGTGTCCTGCCGCATCTGCAAGGGCGACCACTG
A_24_P206776	CRYAB	crystallin, alpha B	0.0588207	0.0113497	4.91165	down	hs|11q23.1	TGTAGACCCTCTCACCATTACTTCATCCCTGTCATCTGATGGGGTCCTCACTGTGAATGG
A_23_P127079	PPRC1	peroxisome proliferator-activated receptor gamma, coactivator-related 1	0.0588207	0.0113434	1.81277	up	hs|10q24.32	ACCGGGAAGACTTTGACCCAGCACCTGTAAAGAGCAAATTTGATTCTCTTGACTTTGACA
A_23_P152949	LRRC46	leucine rich repeat containing 46	0.0588278	0.0113673	2.2297	down	hs|17q21.32	AAGGCCTCTGTGGCTGAGGCCCCCAGCACAACCAAAACTACGGCCAAGAGAAGCAAGAAA
A_33_P3379526			0.0588278	0.0113673	2.21724	down	hs|12q13.12	ATATACATACGCACATACACACGTATATATACAGGCACACACATACCCACATGCCGTGTG
A_33_P3420816	GDF1	growth differentiation factor 1	0.0588931	0.0113831	1.5138	down	hs|19p13.11	TCTTTGACAACAGCGACAACGTGGTGCTGCGGCAGTATGAGGACATGGTGGTGGACGAGT
A_23_P80136	RRP1	ribosomal RNA processing 1	0.0589034	0.0113958	1.44349	down	hs|21q22.3	TGAATGAACTGGACACACAGGATGAGGAGGTGGCGTCGGACAGTGATGAGTCCTCTGAGG
A_23_P159101	SNRNP35	small nuclear ribonucleoprotein 35kDa (U11/U12)	0.0589151	0.0114032	1.73174	up	hs|12q24.31	TGAGATTTGGGGGACGGGACCGGCCTTTTCGAAAACCTATTAACTTGCCAGTTGTTAAAA
A_23_P340251	RAB2A	RAB2A, member RAS oncogene family	0.0589165	0.011431	4.98263	up	hs|8q12.1	TGCACGAGAACATGGACTCATCTTCATGGAAACGTCTGCTAAGACTGCTTCCAATGTAGA
A_23_P89155	CDK3	cyclin-dependent kinase 3	0.0589165	0.0114214	2.54072	up	hs|17q25.1	CATGAGGTGGTGACACTGTGGTATCGCGCCCCCGAGATTCTCTTGGGCAGCAAGTTCTAT
A_21_P0012337	IGSF3	immunoglobulin superfamily, member 3	0.0589165	0.0114214	3.73262	up	hs|1p13.1	ATTTCCAGTGGTCCATTTACCTGCCTTCGTCGCCAGAGCGAGAGGTGCAGATCGTCAGCA
A_23_P503182	ABR	active BCR-related	0.0589165	0.0114328	3.81371	up	hs|17p13.3	GCTGCCAGTTTCTGCTGATACACAGGTAGGATGGGACCCTTCATGAATATCTGACTTTAA
A_21_P0003304	LOC102724604	uncharacterized LOC102724604	0.0589165	0.0114437	3.45107	down	hs|3q26.33	TATGTCTTCTCTCTGACCTCTCGGAATATCTCTGTGATTCAATGTGTTGGCCCATTGGAG
A_33_P3261620	GHSR	growth hormone secretagogue receptor	0.0589165	0.0114445	3.05302	down	hs|3q26.31	TTCTTCCTTCCTGTCTTCTGTCTCACGGTCCTCTACAGTCTCATCGGCAGGAAGCTGTGG
A_23_P394043	CAMSAP3	calmodulin regulated spectrin-associated protein family, member 3	0.0589165	0.0114479	3.41564	down	hs|19p13.2	CACGGCTGTACAAAGAACCCAGCGCCAAGTCCAACAAGTTCATCATCCACAATGCCCTAT
A_23_P130149	ENO3	enolase 3 (beta, muscle)	0.0589165	0.0114121	1.838	up	hs|17p13.2	CTCGGAGCGTCTGGCCAAATACAACCAACTCATGAGGATCGAGGAGGCTCTTGGGGACAA
A_32_P715159	GOLGA6L6	golgin A6 family-like 6	0.0589361	0.0114656	2.55297	down	hs|15q11.2	TTCAAAGCAGGTTTTAGGTTTTCTGATGGCTGGTCTATGTTTTATTCATTTGGACTCCCA
A_33_P3256858	C14orf80	chromosome 14 open reading frame 80	0.0589361	0.0114674	1.46116	down	hs|14q32.33	CTTGAGGAGGTCGTGACAGGCTCAGCCTGGTGGTCTGGAGGGGACTCGGAAATAAATTGT
A_23_P17695	SLC37A1	solute carrier family 37 (glucose-6-phosphate transporter), member 1	0.0589361	0.0114675	1.39935	up	hs|21q22.3	CCGGACTGACCTAAAAACTAATTGTCGAGAAGCCAAGGGTGAGGAGGCAGGAAGCACCTC
A_23_P28139	SCTR	secretin receptor	0.0590088	0.0114849	1.76927	down	hs|2q14.2	GGGTGCTGGGACATCAATGCCAACGCATCCATCTGGTGGATCATTCGTGGTCCTGTGATC
A_33_P3316639	CHMP3	charged multivesicular body protein 3	0.0590373	0.0114999	2.34072	up	hs|2p11.2	AAAGTGAAACGATCTGTGAAAGATGCTGCCAAGAAGGGCCAGAAGGATGTCTGCATAGTT
A_24_P195794			0.0590381	0.0115142	3.98718	up	hs|17q21.32	AGCACGGGCATCGTCTTGGCACGTGTGCCCAAGAAGCTGCTCATGATGACTGGTATCGAT
A_24_P942250	CHD9	chromodomain helicase DNA binding protein 9	0.0590381	0.0115246	5.18681	up	hs|16q12.2	GTACTTTGAATTGATAGTCCTTTATGCAATGTCTTAGCAATAGTCTCTATAATGCCCATC
A_21_P0010964	RPS2	ribosomal protein S2	0.0590381	0.0115319	2.93729	up	hs|16p13.3	GCTCTAGCTGTGGCTACAACATAGGGTTTTTATACAAGAAAAATAAAGTGAATTAAGCGT
A_23_P115683	HPS6	Hermansky-Pudlak syndrome 6	0.0590381	0.0115146	2.25869	down	hs|10q24.32	CAGGGAAGGGTGCCTGGGACTTGGAGGGTCCCATGTATGGACCTGTGTATGCAATACTGT
A_21_P0007437	LOC101927495	uncharacterized LOC101927495	0.0590381	0.0115203	2.55529	down	hs|11q12.2	TTCCCAGAGTGCTCTTTCCCCTATGTCTGCCTGTGCTCCAATACCCTATGCCTGAGCTGA
A_33_P3306715	C6orf132	chromosome 6 open reading frame 132	0.0590381	0.0115093	1.55672	down	hs|6p21.1	ACTGTACAGCTCTGTGGGTGACCTGAGGCCTGGACAATATGGCCAGGATCTACTCATCCC
[truncated: 7,918 more rows]
